# Supplementary material for: Global biogeography and ecological implications of cobamide-producing prokaryotes
Source: ISME J. 2024 Jan 20;18(1):wrae009. doi: 10.1093/ismejo/wrae009 (PMC10900890; doi:10.1093/ismejo/wrae009)
Supplement: Supplementary_Tables_wrae009 [file supplementary_tables_wrae009.xlsx]

## Sheet: Table S1
Table S1. Basic information of databases collected from marine environment.
Run	Depth (m)	BioSample	Instrument	AvgSpotLen	Latitude	Longitude	Geographic location
ERR1701760	25	SAMEA2620084	Illumina HiSeq 2000	195	18.5839	66.4727	Indian
ERR1726522	5	SAMEA2657109	Illumina HiSeq 2000	240	-8.8984	-140.309	South Pacific
ERR1726523	40	SAMEA2623302	Illumina HiSeq 2000	195	14.2075	-116.647	North Pacific
ERR1726524	5	SAMEA2621794	Illumina HiSeq 2000	198	-34.0614	-73.1066	South Pacific
ERR1726525	5	SAMEA2732548	Illumina HiSeq 2000	194	-0.0141	-84.5899	South Pacific
ERR1726527	50	SAMEA2622128	Illumina HiSeq 2000	195	-12.9723	-96.0122	South Pacific
ERR1726528	5	SAMEA2731795	Illumina HiSeq 2000	196	-1.9778	-84.5992	South Pacific
ERR1726529	125	SAMEA2730652	Illumina HiSeq 2000	198	25.5921	-88.4388	North Pacific
ERR1726530	35	SAMEA2732530	Illumina HiSeq 2000	195	-44.5838	-52.1952	South Atlantic
ERR1726531	5	SAMEA2730863	Illumina HiSeq 2000	198	-2.0409	72.1645	Indian
ERR1726532	25	SAMEA2731729	Illumina HiSeq 2000	197	44.0852	-16.5645	North Atlantic
ERR1726533	5	SAMEA2622774	Illumina HiSeq 2000	195	-9.1504	-140.522	South Pacific
ERR1726534	5	SAMEA2731821	Illumina HiSeq 2000	195	31.8103	-64.1348	North Atlantic
ERR1726535	5	SAMEA2622538	Illumina HiSeq 2000	197	-23.2811	-129.395	South Pacific
ERR1726536	5	SAMEA2732322	Illumina HiSeq 2000	197	6.4946	-95.0463	North Pacific
ERR1726537	80	SAMEA2656993	Illumina HiSeq 2000	189	23.4183	37.245	Indian
ERR1726538	5	SAMEA2730472	Illumina HiSeq 2000	195	4.6595	73.4888	Indian
ERR1726539	80	SAMEA2732644	Illumina HiSeq 2000	196	6.8156	-153.103	North Pacific
ERR1726540	5	SAMEA2619746	Illumina HiSeq 2000	198	39.8386	17.4155	Mediterranean Sea
ERR1726541	5	SAMEA2656959	Illumina HiSeq 2000	195	-25.8073	-111.736	South Pacific
ERR1726542	5	SAMEA2619398	Illumina HiSeq 2000	196	36.5533	-6.5669	North Atlantic
ERR1726543	5	SAMEA2732968	Illumina HiSeq 2000	199	-31.409	-93.9464	South Pacific
ERR1726544	5	SAMEA2731531	Illumina HiSeq 2000	196	-23.1571	-135.018	South Pacific
ERR1726545	25	SAMEA2623961	Illumina HiSeq 2000	196	43.7056	-16.8794	North Atlantic
ERR1726546	5	SAMEA2657062	Illumina HiSeq 2000	196	39.814	17.4138	Mediterranean Sea
ERR1726547	5	SAMEA2730594	Illumina HiSeq 2000	196	39.194	-70.0499	North Atlantic
ERR1726548	5	SAMEA2730877	Illumina HiSeq 2000	195	34.8217	-71.21	North Atlantic
ERR1726549	5	SAMEA2620128	Illumina HiSeq 2000	195	17.5294	67.9576	Indian
ERR1726551	40	SAMEA2731999	Illumina HiSeq 2000	196	35.8777	-37.1969	North Atlantic
ERR1726553	5	SAMEA2731672	Illumina HiSeq 2000	196	43.6825	-16.8412	North Atlantic
ERR1726554	20	SAMEA2657080	Illumina HiSeq 2000	193	20.8116	63.5128	Indian
ERR1726555	5	SAMEA2619676	Illumina HiSeq 2000	193	35.759	14.2574	Mediterranean Sea
ERR1726556	5	SAMEA2622660	Illumina HiSeq 2000	195	-8.9971	-139.196	South Pacific
ERR1726557	60	SAMEA2656976	Illumina HiSeq 2000	197	39.0862	5.78	Mediterranean Sea
ERR1726558	5	SAMEA2732363	Illumina HiSeq 2000	194	-29.6954	-101.19	South Pacific
ERR1726560	60	SAMEA2732716	Illumina HiSeq 2000	195	6.3356	-103.04	North Pacific
ERR1726561	5	SAMEA2657005	Illumina HiSeq 2000	259	-8.8932	-140.288	South Pacific
ERR1726562	40	SAMEA2732042	Illumina HiSeq 2000	194	0.001	-153.639	North Pacific
ERR1726563	40	SAMEA2657103	Illumina HiSeq 2000	198	2.0218	-84.5652	North Pacific
ERR1726564	5	SAMEA2622769	Illumina HiSeq 2000	191	-9.1504	-140.522	South Pacific
ERR1726566	50	SAMEA2732708	Illumina HiSeq 2000	198	0.0676	-84.6088	North Pacific
ERR1726567	5	SAMEA2622461	Illumina HiSeq 2000	185	-16.9601	-100.633	South Pacific
ERR1726568	80	SAMEA2656987	Illumina HiSeq 2000	199	23.41	37.2383	Indian
ERR1726569	5	SAMEA2622769	Illumina HiSeq 2000	191	-9.1504	-140.522	South Pacific
ERR1726570	115	SAMEA2623090	Illumina HiSeq 2000	196	31.5168	-159.046	North Pacific
ERR1726571	5	SAMEA2622774	Illumina HiSeq 2000	199	-9.1504	-140.522	South Pacific
ERR1726572	5	SAMEA2621468	Illumina HiSeq 2000	198	-54.3739	-65.1342	South Atlantic
ERR1726573	35	SAMEA2732401	Illumina HiSeq 2000	197	-44.5455	-52.3242	South Atlantic
ERR1726574	5	SAMEA2657021	Illumina HiSeq 2000	196	38.4367	20.1875	Mediterranean Sea
ERR1726575	5	SAMEA2620293	Illumina HiSeq 2000	197	4.6599	73.4856	Indian
ERR1726576	5	SAMEA2623264	Illumina HiSeq 2000	196	17.0854	-118.891	North Pacific
ERR1726577	5	SAMEA2732035	Illumina HiSeq 2000	198	0.008	-153.702	North Pacific
ERR1726578	60	SAMEA2657099	Illumina HiSeq 2000	197	18.4917	39.8583	Indian
ERR1726579	50	SAMEA2622415	Illumina HiSeq 2000	196	-1.9002	-84.6265	South Pacific
ERR1726580	5	SAMEA2732790	Illumina HiSeq 2000	197	31.4901	-159.067	North Pacific
ERR1726581	5	SAMEA2730686	Illumina HiSeq 2000	197	36.3385	-72.7366	North Atlantic
ERR1726582	50	SAMEA2620150	Illumina HiSeq 2000	197	17.4814	67.9947	Indian
ERR1726583	40	SAMEA2732866	Illumina HiSeq 2000	195	14.1957	-116.729	North Pacific
ERR1726584	90	SAMEA2622487	Illumina HiSeq 2000	187	-16.9587	-100.675	South Pacific
ERR1726585	60	SAMEA2619685	Illumina HiSeq 2000	194	35.7528	14.2765	Mediterranean Sea
ERR1726586	5	SAMEA2731573	Illumina HiSeq 2000	197	-23.1162	-134.933	South Pacific
ERR1726587	5	SAMEA2657110	Illumina HiSeq 2000	194	18.5667	66.522	Indian
ERR1726588	5	SAMEA2657086	Illumina HiSeq 2000	196	-12.991	-95.9893	South Pacific
ERR1726589	5	SAMEA2623859	Illumina HiSeq 2000	196	36.1715	-29.023	North Atlantic
ERR1726590	70	SAMEA2731419	Illumina HiSeq 2000	195	-17.3066	42.2853	Indian
ERR1726591	50	SAMEA2620150	Illumina HiSeq 2000	195	17.4814	67.9947	Indian
ERR1726592	5	SAMEA2731524	Illumina HiSeq 2000	198	-23.2318	-134.928	South Pacific
ERR1726593	5	SAMEA2732369	Illumina HiSeq 2000	198	-28.1237	-107.55	South Pacific
ERR1726594	5	SAMEA2731992	Illumina HiSeq 2000	197	0.0078	-153.626	North Pacific
ERR1726595	110	SAMEA2732732	Illumina HiSeq 2000	197	22.7281	-158.091	North Pacific
ERR1726596	80	SAMEA2623881	Illumina HiSeq 2000	194	36.1811	-28.9373	North Atlantic
ERR1726597	5	SAMEA2619621	Illumina HiSeq 2000	190	41.6686	2.7996	Mediterranean Sea
ERR1726598	5	SAMEA2732195	Illumina HiSeq 2000	198	-28.2025	-107.566	South Pacific
ERR1726599	5	SAMEA2657089	Illumina HiSeq 2000	197	6.0019	73.8949	Indian
ERR1726600	5	SAMEA2731721	Illumina HiSeq 2000	198	-23.1571	-135.018	South Pacific
ERR1726601	5	SAMEA2657085	Illumina HiSeq 2000	199	-9.1463	-140.515	South Pacific
ERR1726602	5	SAMEA2622389	Illumina HiSeq 2000	194	-2.0133	-84.589	South Pacific
ERR1726603	180	SAMEA2657023	Illumina HiSeq 2000	196	-25.8162	-111.735	South Pacific
ERR1726604	50	SAMEA2731692	Illumina HiSeq 2000	197	-1.8155	-84.629	South Pacific
ERR1726605	5	SAMEA2731617	Illumina HiSeq 2000	198	-23.1594	-134.924	South Pacific
ERR1726606	115	SAMEA2657064	Illumina HiSeq 2000		-8.9748	-139.209	South Pacific
ERR1726607	150	SAMEA2656998	Illumina HiSeq 2000	197	-21.0716	-35.3964	South Atlantic
ERR1726608	5	SAMEA2656986	Illumina HiSeq 2000	193	-9.1508	-140.497	South Pacific
ERR1726609	50	SAMEA2622128	Illumina HiSeq 2000	195	-12.9723	-96.0122	South Pacific
ERR1726610	80	SAMEA2656987	Illumina HiSeq 2000	198	23.41	37.2383	Indian
ERR1726611	5	SAMEA2730847	Illumina HiSeq 2000	197	-2.0461	72.1573	Indian
ERR1726612	5	SAMEA2730491	Illumina HiSeq 2000	198	36.5158	-3.9942	North Atlantic
ERR1726613	5	SAMEA2657062	Illumina HiSeq 2000	195	39.814	17.4138	Mediterranean Sea
ERR1726614	5	SAMEA2730900	Illumina HiSeq 2000	198	-0.6623	73.1629	Indian
ERR1726615	5	SAMEA2731517	Illumina HiSeq 2000	198	-23.1107	-134.933	South Pacific
ERR1726616	30	SAMEA2732994	Illumina HiSeq 2000	194	32.9903	-121.846	North Pacific
ERR1726617	40	SAMEA2730839	Illumina HiSeq 2000	197	29.8253	-79.6833	North Atlantic
ERR1726619	5	SAMEA2732654	Illumina HiSeq 2000	196	6.3306	-102.953	North Pacific
ERR1726620	5	SAMEA2731525	Illumina HiSeq 2000	198	-23.2319	-134.962	South Pacific
ERR1726621	5	SAMEA2732135	Illumina HiSeq 2000	196	22.7267	-157.995	North Pacific
ERR1726622	5	SAMEA2656975	Illumina HiSeq 2000		-8.9056	-140.279	South Pacific
ERR1726623	50	SAMEA2657044	Illumina HiSeq 2000	197	-12.9214	-96.0953	South Pacific
ERR1726624	5	SAMEA2657000	Illumina HiSeq 2000	196	-12.9359	-96.0413	South Pacific
ERR1726625	5	SAMEA2731634	Illumina HiSeq 2000	197	31.7913	-64.1522	North Atlantic
ERR1726627	35	SAMEA2732245	Illumina HiSeq 2000	195	-33.9477	-73.0635	South Pacific
ERR1726628	5	SAMEA2622182	Illumina HiSeq 2000	189	-5.2529	-85.1545	South Pacific
ERR1726629	25	SAMEA2623954	Illumina HiSeq 2000		43.7056	-16.8794	North Atlantic
ERR1726630	50	SAMEA2657061	Illumina HiSeq 2000		-31.0292	4.6742	South Atlantic
ERR1726631	177	SAMEA2622159	Illumina HiSeq 2000	194	-12.9794	-96.0232	South Pacific
ERR1726632	5	SAMEA2732696	Illumina HiSeq 2000	195	-33.6737	-71.9641	South Pacific
ERR1726633	80	SAMEA2620267	Illumina HiSeq 2000	198	5.9998	73.9067	Indian
ERR1726634	5	SAMEA2622104	Illumina HiSeq 2000		-13.0023	-95.9759	South Pacific
ERR1726635	5	SAMEA2731859	Illumina HiSeq 2000	197	43.6904	-16.8544	North Atlantic
ERR1726636	5	SAMEA2732299	Illumina HiSeq 2000	194	-40.6297	-52.0503	South Atlantic
ERR1726637	80	SAMEA2732267	Illumina HiSeq 2000	194	6.6433	-153.084	North Pacific
ERR1726638	5	SAMEA2730657	Illumina HiSeq 2000	197	29.6721	-79.5929	North Atlantic
ERR1726639	5	SAMEA2657086	Illumina HiSeq 2000	198	-12.991	-95.9893	South Pacific
ERR1726640	5	SAMEA2732139	Illumina HiSeq 2000	194	22.7091	-158.025	North Pacific
ERR1726641	30	SAMEA2732990	Illumina HiSeq 2000	198	32.9909	-121.852	North Pacific
ERR1726642	5	SAMEA2656955	Illumina HiSeq 2000	197	41.6663	2.7994	Mediterranean Sea
ERR1726643	5	SAMEA2622824	Illumina HiSeq 2000	190	-8.9111	-142.557	South Pacific
ERR1726644	5	SAMEA2730470	Illumina HiSeq 2000	195	4.66	73.4856	Indian
ERR1726645	5	SAMEA2621768	Illumina HiSeq 2000		-33.6895	-71.998	South Pacific
ERR1726646	5	SAMEA2657054	Illumina HiSeq 2000	198	0.0023	71.6311	Indian
ERR1726647	80	SAMEA2732208	Illumina HiSeq 2000	194	6.6261	-153.07	North Pacific
ERR1726648	85	SAMEA2732344	Illumina HiSeq 2000	194	-40.6083	-51.9557	South Atlantic
ERR1726649	5	SAMEA2657108	Illumina HiSeq 2000	197	-29.5018	37.9887	Indian
ERR1726651	5	SAMEA2731026	Illumina HiSeq 2000	197	-21.4994	54.3486	Indian
ERR1726652	5	SAMEA2657016	Illumina HiSeq 2000	197	14.5741	69.9988	Indian
ERR1726653	25	SAMEA2731730	Illumina HiSeq 2000	194	44.074	-16.547	North Atlantic
ERR1726654	5	SAMEA2730691	Illumina HiSeq 2000	197	36.345	-72.7586	North Atlantic
ERR1726655	50	SAMEA2657077	Illumina HiSeq 2000	191	-12.9119	-96.1101	South Pacific
ERR1726656	5	SAMEA2622104	Illumina HiSeq 2000	193	-13.0023	-95.9759	South Pacific
ERR1726657	5	SAMEA2656986	Illumina HiSeq 2000	174	-9.1508	-140.497	South Pacific
ERR1726658	40	SAMEA2657103	Illumina HiSeq 2000	196	2.0218	-84.5652	North Pacific
ERR1726659	40	SAMEA2657087	Illumina HiSeq 2000	196	-5.2686	-85.248	South Pacific
ERR1726660	5	SAMEA2656996	Illumina HiSeq 2000	198	34.4933	14.9133	Mediterranean Sea
ERR1726661	5	SAMEA2732277	Illumina HiSeq 2000	196	6.48	-95.0153	North Pacific
ERR1726662	5	SAMEA2657011	Illumina HiSeq 2000		39.0856	5.7927	Mediterranean Sea
ERR1726663	5	SAMEA2657046	Illumina HiSeq 2000		-34.8986	18.03	South Atlantic
ERR1726664	5	SAMEA2731658	Illumina HiSeq 2000	200	-23.233	-134.961	South Pacific
ERR1726665	80	SAMEA2620528	Illumina HiSeq 2000	194	-21.4689	54.3066	Indian
ERR1726666	5	SAMEA2657032	Illumina HiSeq 2000	163	-8.894	-142.631	South Pacific
ERR1726667	5	SAMEA2622660	Illumina HiSeq 2000	196	-8.9971	-139.196	South Pacific
ERR1726668	50	SAMEA2622419	Illumina HiSeq 2000		-1.9002	-84.6265	South Pacific
ERR1726669	5	SAMEA2732607	Illumina HiSeq 2000	199	14.1853	-116.684	North Pacific
ERR1726670	5	SAMEA2657036	Illumina HiSeq 2000	193	-16.9581	-100.659	South Pacific
ERR1726671	80	SAMEA2620530	Illumina HiSeq 2000	197	-21.4689	54.3066	Indian
ERR1726673	5	SAMEA2657002	Illumina HiSeq 2000	196	38.4735	20.1718	Mediterranean Sea
ERR1726674	5	SAMEA2731348	Illumina HiSeq 2000	196	-17.5705	42.2769	Indian
ERR1726675	5	SAMEA2656978	Illumina HiSeq 2000	196	42.456	17.9393	Mediterranean Sea
ERR1726676	5	SAMEA2623477	Illumina HiSeq 2000	197	25.5264	-88.394	North Pacific
ERR1726677	5	SAMEA2731356	Illumina HiSeq 2000	195	-17.4962	42.2173	Indian
ERR1726679	5	SAMEA2623721	Illumina HiSeq 2000	196	33.061	-66.5435	North Atlantic
ERR1726680	30	SAMEA2732990	Illumina HiSeq 2000	196	32.9909	-121.852	North Pacific
ERR1726681	5	SAMEA2657011	Illumina HiSeq 2000	197	39.0856	5.7927	Mediterranean Sea
ERR1726682	150	SAMEA2621226	Illumina HiSeq 2000	196	-21.0292	-35.3498	South Atlantic
ERR1726683	5	SAMEA2732543	Illumina HiSeq 2000	196	-64.3327	-53.0731	Southern Ocean
ERR1726685	5	SAMEA2731618	Illumina HiSeq 2000	190	-23.1594	-134.924	South Pacific
ERR1726686	25	SAMEA2656964	Illumina HiSeq 2000	196	18.5584	66.4725	Indian
ERR1726687	5	SAMEA2732443	Illumina HiSeq 2000	199	11.2521	-152.454	North Pacific
ERR1726688	5	SAMEA2657070	Illumina HiSeq 2000		-8.996	-139.281	South Pacific
ERR1726689	5	SAMEA2656956	Illumina HiSeq 2000	198	-34.9363	17.9366	South Atlantic
ERR1726690	90	SAMEA2656980	Illumina HiSeq 2000	190	-16.9763	-100.679	South Pacific
ERR1726691	5	SAMEA2656982	Illumina HiSeq 2000	179	-8.9124	-142.56	South Pacific
ERR1726692	5	SAMEA2732378	Illumina HiSeq 2000	199	14.1927	-116.647	North Pacific
ERR1726693	5	SAMEA2623639	Illumina HiSeq 2000	193	39.2305	-70.0377	North Atlantic
ERR1726694	5	SAMEA2731973	Illumina HiSeq 2000	197	-23.2545	-129.446	South Pacific
ERR1726695	5	SAMEA2657032	Illumina HiSeq 2000	191	-8.894	-142.631	South Pacific
ERR1726697	5	SAMEA2730773	Illumina HiSeq 2000	193	-21.4593	54.3041	Indian
ERR1726699	5	SAMEA2621209	Illumina HiSeq 2000	197	-20.9354	-35.1803	South Atlantic
ERR1726700	115	SAMEA2657064	Illumina HiSeq 2000	198	-8.9748	-139.209	South Pacific
ERR1726701	30	SAMEA2620959	Illumina HiSeq 2000	196	-34.8901	18.0459	South Atlantic
ERR1726702	5	SAMEA2732214	Illumina HiSeq 2000		33.0007	-121.87	North Pacific
ERR1726703	5	SAMEA2732078	Illumina HiSeq 2000	194	32.9701	-66.5548	North Atlantic
ERR1726704	30	SAMEA2620959	Illumina HiSeq 2000	196	-34.8901	18.0459	South Atlantic
ERR1726705	5	SAMEA2657072	Illumina HiSeq 2000	193	-5.2537	-85.2221	South Pacific
ERR1726706	35	SAMEA2732468	Illumina HiSeq 2000	197	-44.5582	-52.2718	South Atlantic
ERR1726707	25	SAMEA2623950	Illumina HiSeq 2000	195	43.7056	-16.8794	North Atlantic
ERR1726708	5	SAMEA2622465	Illumina HiSeq 2000	189	-16.9601	-100.633	South Pacific
ERR1726709	5	SAMEA2657092	Illumina HiSeq 2000	196	-5.2514	-85.1696	South Pacific
ERR1726710	180	SAMEA2657023	Illumina HiSeq 2000	191	-25.8162	-111.735	South Pacific
ERR1726711	5	SAMEA2657012	Illumina HiSeq 2000	199	22.085	38.2083	Indian
ERR1726712	5	SAMEA2732052	Illumina HiSeq 2000	197	36.1631	-29.0143	North Atlantic
ERR1726713	5	SAMEA2732589	Illumina HiSeq 2000	195	0.0247	-84.6024	North Pacific
ERR1726714	5	SAMEA2622824	Illumina HiSeq 2000	174	-8.9111	-142.557	South Pacific
ERR1726715	30	SAMEA2619755	Illumina HiSeq 2000	198	39.5705	17.4101	Mediterranean Sea
ERR1726716	5	SAMEA2732838	Illumina HiSeq 2000	195	-29.646	-101.292	South Pacific
ERR1726717	115	SAMEA2657026	Illumina HiSeq 2000	196	-8.9543	-139.26	South Pacific
ERR1726718	200	SAMEA2661639	Illumina HiSeq 2000	195	39.8607	17.4105	Mediterranean Sea
ERR1726719	5	SAMEA2621789	Illumina HiSeq 2000	194	-34.0614	-73.1066	South Pacific
ERR1726720	5	SAMEA2732044	Illumina HiSeq 2000	197	32.9997	-66.5655	North Atlantic
ERR1726721	5	SAMEA2656975	Illumina HiSeq 2000	247	-8.9056	-140.279	South Pacific
ERR1726722	5	SAMEA2619778	Illumina HiSeq 2000	196	39.3888	19.3905	Mediterranean Sea
ERR1726723	5	SAMEA2732373	Illumina HiSeq 2000	197	17.0149	-118.917	North Pacific
ERR1726724	110	SAMEA2623035	Illumina HiSeq 2000		22.7901	-157.944	North Pacific
ERR1726725	5	SAMEA2622769	Illumina HiSeq 2000	175	-9.1504	-140.522	South Pacific
ERR1726726	5	SAMEA2730769	Illumina HiSeq 2000	198	-21.4752	54.3236	Indian
ERR1726727	40	SAMEA2731945	Illumina HiSeq 2000	195	0.0396	-153.807	North Pacific
ERR1726728	5	SAMEA2731380	Illumina HiSeq 2000	197	-17.5263	42.2073	Indian
ERR1726729	5	SAMEA2730898	Illumina HiSeq 2000	197	-0.6625	73.1611	Indian
ERR1726730	5	SAMEA2623417	Illumina HiSeq 2000	194	6.4998	-94.9527	North Pacific
ERR1726732	5	SAMEA2622393	Illumina HiSeq 2000		-2.0133	-84.589	South Pacific
ERR1726733	5	SAMEA2621316	Illumina HiSeq 2000	196	-40.6511	-52.182	South Atlantic
ERR1726734	5	SAMEA2656963	Illumina HiSeq 2000	198	0.2153	71.8436	Indian
ERR1726735	5	SAMEA2622012	Illumina HiSeq 2000	194	-25.8051	-111.72	South Pacific
ERR1726736	25	SAMEA2657041	Illumina HiSeq 2000	198	19.0235	64.5256	Indian
ERR1726737	5	SAMEA2730956	Illumina HiSeq 2000	198	29.7812	-79.6299	North Atlantic
ERR1726738	5	SAMEA2732604	Illumina HiSeq 2000	199	14.2004	-116.64	North Pacific
ERR1726739	5	SAMEA2731833	Illumina HiSeq 2000		-1.9389	-84.611	South Pacific
ERR1726740	5	SAMEA2732643	Illumina HiSeq 2000		0.0561	-84.6261	North Pacific
ERR1726741	5	SAMEA2731578	Illumina HiSeq 2000	198	-23.1571	-135.018	South Pacific
ERR1726742	40	SAMEA2622232	Illumina HiSeq 2000	193	-5.2669	-85.2732	South Pacific
ERR1726743	60	SAMEA2657048	Illumina HiSeq 2000	197	39.8661	17.3868	Mediterranean Sea
ERR1726744	5	SAMEA2732056	Illumina HiSeq 2000	198	36.15	-28.9989	North Atlantic
ERR1726745	5	SAMEA2657071	Illumina HiSeq 2000		-8.892	-142.636	South Pacific
ERR1726748	5	SAMEA2657084	Illumina HiSeq 2000	191	35.7405	14.3238	Mediterranean Sea
ERR1726749	5	SAMEA2621768	Illumina HiSeq 2000	196	-33.6895	-71.998	South Pacific
ERR1726750	5	SAMEA2732980	Illumina HiSeq 2000	196	33.02	-121.741	North Pacific
ERR1726751	5	SAMEA2657001	Illumina HiSeq 2000		27.155	34.83	Indian
ERR1726752	5	SAMEA2657017	Illumina HiSeq 2000	198	27.1483	34.8117	Indian
ERR1726753	80	SAMEA2657093	Illumina HiSeq 2000	195	35.7528	14.2765	Mediterranean Sea
ERR1726755	5	SAMEA2657086	Illumina HiSeq 2000		-12.991	-95.9893	South Pacific
ERR1726756	25	SAMEA2623989	Illumina HiSeq 2000	196	44.0497	-16.6034	North Atlantic
ERR1726757	5	SAMEA2730873	Illumina HiSeq 2000	197	34.7942	-71.2229	North Atlantic
ERR1726758	85	SAMEA2732399	Illumina HiSeq 2000	197	-40.6154	-51.9351	South Atlantic
ERR1726759	5	SAMEA2657018	Illumina HiSeq 2000	197	42.4593	17.9594	Mediterranean Sea
ERR1726760	30	SAMEA2622343	Illumina HiSeq 2000	195	2.0299	-84.5546	North Pacific
ERR1726761	25	SAMEA2623946	Illumina HiSeq 2000	191	43.7056	-16.8794	North Atlantic
ERR1726762	5	SAMEA2622719	Illumina HiSeq 2000		-8.9068	-140.283	South Pacific
ERR1726763	5	SAMEA2656986	Illumina HiSeq 2000	197	-9.1508	-140.497	South Pacific
ERR1726764	5	SAMEA2730869	Illumina HiSeq 2000	197	34.7631	-71.2422	North Atlantic
ERR1726765	5	SAMEA2657071	Illumina HiSeq 2000	194	-8.892	-142.636	South Pacific
ERR1726766	5	SAMEA2657088	Illumina HiSeq 2000	199	2.0574	-84.5546	North Pacific
ERR1726767	110	SAMEA2732785	Illumina HiSeq 2000	198	22.7384	-158.071	North Pacific
ERR1726768	5	SAMEA2730804	Illumina HiSeq 2000		25.5877	-88.4275	North Pacific
ERR1726769	115	SAMEA2732910	Illumina HiSeq 2000	198	31.4794	-159.09	North Pacific
ERR1726770	5	SAMEA2657005	Illumina HiSeq 2000	198	-8.8932	-140.288	South Pacific
ERR1726771	90	SAMEA2622490	Illumina HiSeq 2000	188	-16.9587	-100.675	South Pacific
ERR1726772	5	SAMEA2731851	Illumina HiSeq 2000	186	34.0533	-49.8355	North Atlantic
ERR1726773	50	SAMEA2622419	Illumina HiSeq 2000	194	-1.9002	-84.6265	South Pacific
ERR1726774	5	SAMEA2732304	Illumina HiSeq 2000	196	-57.7558	-67.0324	South Pacific
ERR1726775	5	SAMEA2731833	Illumina HiSeq 2000	197	-1.9389	-84.611	South Pacific
ERR1726776	5	SAMEA2732594	Illumina HiSeq 2000	199	17.0769	-118.896	North Pacific
ERR1726777	5	SAMEA2656985	Illumina HiSeq 2000	197	18.3967	39.8767	Indian
ERR1726778	165	SAMEA2732026	Illumina HiSeq 2000	197	-23.2488	-129.461	South Pacific
ERR1726779	5	SAMEA2732120	Illumina HiSeq 2000	196	-31.3727	-93.9387	South Pacific
ERR1726781	5	SAMEA2732419	Illumina HiSeq 2000	198	-64.3373	-52.9847	Southern Ocean
ERR1726782	5	SAMEA2732736	Illumina HiSeq 2000	197	31.5024	-159.039	North Pacific
ERR1726783	40	SAMEA2732073	Illumina HiSeq 2000	198	35.7867	-37.0916	North Atlantic
ERR1726784	5	SAMEA2620379	Illumina HiSeq 2000	197	-0.6625	73.161	Indian
ERR1726785	5	SAMEA2731720	Illumina HiSeq 2000	197	-23.1571	-135.031	South Pacific
ERR1726786	5	SAMEA2657025	Illumina HiSeq 2000	198	34.4064	15.043	Mediterranean Sea
ERR1726787	5	SAMEA2657015	Illumina HiSeq 2000	197	39.2143	19.406	Mediterranean Sea
ERR1726788	5	SAMEA2657008	Illumina HiSeq 2000	196	1.9958	-84.576	North Pacific
ERR1726789	5	SAMEA2657088	Illumina HiSeq 2000	198	2.0574	-84.5546	North Pacific
ERR1726790	5	SAMEA2732583	Illumina HiSeq 2000	199	-33.688	-71.9903	South Pacific
ERR1726791	5	SAMEA2656955	Illumina HiSeq 2000	196	41.6663	2.7994	Mediterranean Sea
ERR1726792	5	SAMEA2657063	Illumina HiSeq 2000	197	2.0399	-84.5599	North Pacific
ERR1726793	30	SAMEA2620959	Illumina HiSeq 2000	196	-34.8901	18.0459	South Atlantic
ERR1726794	5	SAMEA2657060	Illumina HiSeq 2000	198	20.8215	63.512	Indian
ERR1726795	5	SAMEA2731987	Illumina HiSeq 2000	193	0.0193	-153.749	North Pacific
ERR1726796	40	SAMEA2732863	Illumina HiSeq 2000	196	14.2005	-116.703	North Pacific
ERR1726797	5	SAMEA2732442	Illumina HiSeq 2000	199	11.2678	-152.397	North Pacific
ERR1726798	70	SAMEA2731359	Illumina HiSeq 2000	193	-17.3401	42.2821	Indian
ERR1726799	5	SAMEA2732362	Illumina HiSeq 2000	198	-57.7739	-66.9698	South Pacific
ERR1726800	5	SAMEA2656992	Illumina HiSeq 2000	199	-35.2351	26.3022	Indian
ERR1726801	5	SAMEA2657008	Illumina HiSeq 2000	198	1.9958	-84.576	North Pacific
ERR1726803	100	SAMEA2731935	Illumina HiSeq 2000	197	44.0722	-16.4987	North Atlantic
ERR1726805	5	SAMEA2622959	Illumina HiSeq 2000	194	6.671	-153.066	North Pacific
ERR1726806	155	SAMEA2732902	Illumina HiSeq 2000	196	-29.6254	-101.363	South Pacific
ERR1726807	5	SAMEA2622324	Illumina HiSeq 2000		1.9928	-84.5766	North Pacific
ERR1726808	5	SAMEA2657038	Illumina HiSeq 2000	199	-16.9672	53.9337	Indian
ERR1726809	5	SAMEA2657060	Illumina HiSeq 2000	197	20.8215	63.512	Indian
ERR1726810	5	SAMEA2731167	Illumina HiSeq 2000	196	39.8312	17.3952	Mediterranean Sea
ERR1726811	80	SAMEA2657107	Illumina HiSeq 2000	198	35.7528	14.2765	Mediterranean Sea
ERR1726812	35	SAMEA2732581	Illumina HiSeq 2000	197	-64.3369	-53.1308	Southern Ocean
ERR1726813	85	SAMEA2730995	Illumina HiSeq 2000	197	-21.4836	54.3312	Indian
ERR1726814	5	SAMEA2730472	Illumina HiSeq 2000	199	4.6595	73.4888	Indian
ERR1726815	155	SAMEA2621897	Illumina HiSeq 2000	195	-29.668	-101.228	South Pacific
ERR1726816	5	SAMEA2623070	Illumina HiSeq 2000	193	31.5213	-158.996	North Pacific
ERR1726817	5	SAMEA2623815	Illumina HiSeq 2000	196	35.9346	-37.3032	North Atlantic
ERR1726819	5	SAMEA2732231	Illumina HiSeq 2000	198	-40.6487	-52.1511	South Atlantic
ERR1726820	5	SAMEA2657016	Illumina HiSeq 2000	197	14.5741	69.9988	Indian
ERR1726822	5	SAMEA2656982	Illumina HiSeq 2000	187	-8.9124	-142.56	South Pacific
ERR1726823	5	SAMEA2732906	Illumina HiSeq 2000	196	22.7511	-157.963	North Pacific
ERR1726826	115	SAMEA2657075	Illumina HiSeq 2000	196	-8.957	-139.242	South Pacific
ERR1726827	5	SAMEA2657059	Illumina HiSeq 2000	196	36.5533	-6.5669	North Atlantic
ERR1726828	40	SAMEA2622280	Illumina HiSeq 2000	197	0.0307	-84.612	North Pacific
ERR1726829	30	SAMEA2620959	Illumina HiSeq 2000	196	-34.8901	18.0459	South Atlantic
ERR1726830	50	SAMEA2732775	Illumina HiSeq 2000	198	0.1069	-84.6236	North Pacific
ERR1726832	80	SAMEA2657004	Illumina HiSeq 2000	194	5.9994	73.8978	Indian
ERR1726833	30	SAMEA2620959	Illumina HiSeq 2000	195	-34.8901	18.0459	South Atlantic
ERR1726835	5	SAMEA2623601	Illumina HiSeq 2000	195	36.3698	-72.9669	North Atlantic
ERR1726836	60	SAMEA2657048	Illumina HiSeq 2000	196	39.8661	17.3868	Mediterranean Sea
ERR1726837	115	SAMEA2732914	Illumina HiSeq 2000	196	31.471	-159.101	North Pacific
ERR1726838	5	SAMEA2656957	Illumina HiSeq 2000	196	23.36	37.2183	Indian
ERR1726839	60	SAMEA2656976	Illumina HiSeq 2000	195	39.0862	5.78	Mediterranean Sea
ERR1726840	5	SAMEA2730647	Illumina HiSeq 2000	198	18.4	39.86	Indian
ERR1726841	5	SAMEA2656991	Illumina HiSeq 2000	192	-5.252	-85.2052	South Pacific
ERR1726842	40	SAMEA2622228	Illumina HiSeq 2000	195	-5.2669	-85.2732	South Pacific
ERR1726843	20	SAMEA2657098	Illumina HiSeq 2000	199	20.807	63.513	Indian
ERR1726844	5	SAMEA2657106	Illumina HiSeq 2000	192	14.6067	69.9775	Indian
ERR1726845	110	SAMEA2623035	Illumina HiSeq 2000	195	22.7901	-157.944	North Pacific
ERR1726846	5	SAMEA2622824	Illumina HiSeq 2000	193	-8.9111	-142.557	South Pacific
ERR1726847	5	SAMEA2732085	Illumina HiSeq 2000	195	36.1399	-28.9689	North Atlantic
ERR1726848	30	SAMEA2623226	Illumina HiSeq 2000	192	32.931	-121.865	North Pacific
ERR1726849	5	SAMEA2732843	Illumina HiSeq 2000	195	31.4868	-159.075	North Pacific
ERR1726851	5	SAMEA2622912	Illumina HiSeq 2000	194	0.0003	-153.676	North Pacific
ERR1726852	40	SAMEA2732005	Illumina HiSeq 2000	197	35.8605	-37.178	North Atlantic
ERR1726853	5	SAMEA2732891	Illumina HiSeq 2000	197	-44.6241	-52.1505	South Atlantic
ERR1726854	5	SAMEA2620505	Illumina HiSeq 2000	194	-21.5043	54.3563	Indian
ERR1726855	50	SAMEA2657037	Illumina HiSeq 2000	197	39.4046	19.3886	Mediterranean Sea
ERR1726856	30	SAMEA2622347	Illumina HiSeq 2000	193	2.0299	-84.5546	North Pacific
ERR1726857	5	SAMEA2731626	Illumina HiSeq 2000	199	-23.2229	-134.961	South Pacific
ERR1726858	40	SAMEA2622934	Illumina HiSeq 2000	191	0.0222	-153.686	North Pacific
ERR1726859	5	SAMEA2731784	Illumina HiSeq 2000	196	35.9167	-37.2761	North Atlantic
ERR1726860	5	SAMEA2731788	Illumina HiSeq 2000	196	35.8913	-37.2369	North Atlantic
ERR1726861	5	SAMEA2731676	Illumina HiSeq 2000	191	43.6858	-16.8474	North Atlantic
ERR1726862	25	SAMEA2620139	Illumina HiSeq 2000	197	17.4825	67.9869	Indian
ERR1726863	5	SAMEA2623741	Illumina HiSeq 2000	196	31.6948	-64.2489	North Atlantic
ERR1726864	5	SAMEA2623282	Illumina HiSeq 2000	196	14.2035	-116.626	North Pacific
ERR1726865	5	SAMEA2656973	Illumina HiSeq 2000	195	-12.9488	-96.0293	South Pacific
ERR1726866	30	SAMEA2620959	Illumina HiSeq 2000	196	-34.8901	18.0459	South Atlantic
ERR1726867	5	SAMEA2731641	Illumina HiSeq 2000	198	34.0639	-49.844	North Atlantic
ERR1726868	25	SAMEA2657069	Illumina HiSeq 2000	198	19.0199	64.5315	Indian
ERR1726869	650	SAMEA2623247	Illumina HiSeq 2000	196	33.0339	-121.878	North Pacific
ERR1726870	5	SAMEA2731262	Illumina HiSeq 2000	197	39.91	12.8266	Mediterranean Sea
ERR1726871	5	SAMEA2657063	Illumina HiSeq 2000	194	2.0399	-84.5599	North Pacific
ERR1726872	5	SAMEA2732790	Illumina HiSeq 2000	199	31.4901	-159.067	North Pacific
ERR1726873	5	SAMEA2732598	Illumina HiSeq 2000	198	17.0552	-118.901	North Pacific
ERR1726875	30	SAMEA2620959	Illumina HiSeq 2000	195	-34.8901	18.0459	South Atlantic
ERR1726876	5	SAMEA2732192	Illumina HiSeq 2000	198	-34.0374	-73.09	South Pacific
ERR1726877	5	SAMEA2731996	Illumina HiSeq 2000	198	33.0096	-66.547	North Atlantic
ERR1726878	5	SAMEA2621795	Illumina HiSeq 2000	198	-34.0614	-73.1066	South Pacific
ERR1726879	5	SAMEA2657003	Illumina HiSeq 2000	198	41.6666	2.7962	Mediterranean Sea
ERR1726880	175	SAMEA2732634	Illumina HiSeq 2000	199	-28.1814	-107.599	South Pacific
ERR1726881	5	SAMEA2621364	Illumina HiSeq 2000	196	-44.5342	-52.455	South Atlantic
ERR1726883	5	SAMEA2657010	Illumina HiSeq 2000	193	-8.9948	-139.217	South Pacific
ERR1726884	5	SAMEA2623204	Illumina HiSeq 2000	194	32.9986	-121.77	North Pacific
ERR1726885	5	SAMEA2731031	Illumina HiSeq 2000	196	39.2214	-70.0322	North Atlantic
ERR1726886	5	SAMEA2732983	Illumina HiSeq 2000	196	6.4808	-94.9704	North Pacific
ERR1726887	10	SAMEA2730531	Illumina HiSeq 2000	199	36.5158	-3.9942	North Atlantic
ERR1726888	5	SAMEA2732214	Illumina HiSeq 2000	194	33.0007	-121.87	North Pacific
ERR1726889	5	SAMEA2732099	Illumina HiSeq 2000	196	31.7432	-64.1967	North Atlantic
ERR1726890	5	SAMEA2622393	Illumina HiSeq 2000	195	-2.0133	-84.589	South Pacific
ERR1726891	5	SAMEA2657010	Illumina HiSeq 2000		-8.9948	-139.217	South Pacific
ERR1726892	5	SAMEA2657085	Illumina HiSeq 2000	194	-9.1463	-140.515	South Pacific
ERR1726893	40	SAMEA2730834	Illumina HiSeq 2000	198	29.7902	-79.6437	North Atlantic
ERR1726894	5	SAMEA2732648	Illumina HiSeq 2000	198	6.8381	-153.106	North Pacific
ERR1726895	5	SAMEA2732583	Illumina HiSeq 2000	197	-33.688	-71.9903	South Pacific
ERR1726896	5	SAMEA2622012	Illumina HiSeq 2000	196	-25.8051	-111.72	South Pacific
ERR1726897	55	SAMEA2620403	Illumina HiSeq 2000	194	-2.0465	72.1568	Indian
ERR1726898	30	SAMEA2620959	Illumina HiSeq 2000	194	-34.8901	18.0459	South Atlantic
ERR1726899	5	SAMEA2656971	Illumina HiSeq 2000	197	-20.3943	-3.2085	South Atlantic
ERR1726900	180	SAMEA2657031	Illumina HiSeq 2000	197	-25.8162	-111.735	South Pacific
ERR1726901	5	SAMEA2732419	Illumina HiSeq 2000	198	-64.3373	-52.9847	Southern Ocean
ERR1726902	5	SAMEA2657055	Illumina HiSeq 2000	199	21.9467	38.2517	Indian
ERR1726903	5	SAMEA2657032	Illumina HiSeq 2000	190	-8.894	-142.631	South Pacific
ERR1726904	30	SAMEA2622347	Illumina HiSeq 2000	196	2.0299	-84.5546	North Pacific
ERR1726905	80	SAMEA2656993	Illumina HiSeq 2000		23.4183	37.245	Indian
ERR1726906	85	SAMEA2621339	Illumina HiSeq 2000	196	-40.6241	-51.9229	South Atlantic
ERR1726907	5	SAMEA2622389	Illumina HiSeq 2000	197	-2.0133	-84.589	South Pacific
ERR1726908	75	SAMEA2620161	Illumina HiSeq 2000	192	17.4847	67.9997	Indian
ERR1726909	5	SAMEA2657000	Illumina HiSeq 2000	195	-12.9359	-96.0413	South Pacific
ERR1726910	60	SAMEA2619918	Illumina HiSeq 2000	196	18.4417	39.8567	Indian
ERR1726911	80	SAMEA2732088	Illumina HiSeq 2000	199	36.1736	-29.003	North Atlantic
ERR1726912	5	SAMEA2656982	Illumina HiSeq 2000	170	-8.9124	-142.56	South Pacific
ERR1726913	5	SAMEA2622719	Illumina HiSeq 2000	191	-8.9068	-140.283	South Pacific
ERR1726914	5	SAMEA2623016	Illumina HiSeq 2000	194	22.7598	-157.957	North Pacific
ERR1726915	25	SAMEA2656967	Illumina HiSeq 2000	197	18.5745	66.4895	Indian
ERR1726916	5	SAMEA2656988	Illumina HiSeq 2000		-16.9554	-100.691	South Pacific
ERR1726917	5	SAMEA2656970	Illumina HiSeq 2000	198	23.3733	37.2167	Indian
ERR1726918	5	SAMEA2657055	Illumina HiSeq 2000	197	21.9467	38.2517	Indian
ERR1726920	20	SAMEA2657098	Illumina HiSeq 2000	198	20.807	63.513	Indian
ERR1726921	5	SAMEA2620506	Illumina HiSeq 2000	196	-21.5043	54.3563	Indian
ERR1726922	115	SAMEA2657075	Illumina HiSeq 2000	197	-8.957	-139.242	South Pacific
ERR1726923	5	SAMEA2732932	Illumina HiSeq 2000	198	33.008	-121.758	North Pacific
ERR1726924	5	SAMEA2732139	Illumina HiSeq 2000	197	22.7091	-158.025	North Pacific
ERR1726925	70	SAMEA2656995	Illumina HiSeq 2000	196	14.5644	70.0096	Indian
ERR1726927	5	SAMEA2657094	Illumina HiSeq 2000	192	-9.006	-139.206	South Pacific
ERR1726928	5	SAMEA2732412	Illumina HiSeq 2000	198	-54.3826	-65.051	South Atlantic
ERR1726930	30	SAMEA2732986	Illumina HiSeq 2000		32.9916	-121.854	North Pacific
ERR1726931	5	SAMEA2731658	Illumina HiSeq 2000	199	-23.233	-134.961	South Pacific
ERR1726932	5	SAMEA2657094	Illumina HiSeq 2000	197	-9.006	-139.206	South Pacific
ERR1726933	5	SAMEA2622324	Illumina HiSeq 2000	198	1.9928	-84.5766	North Pacific
ERR1726934	5	SAMEA2657056	Illumina HiSeq 2000	196	6.0098	74.0607	Indian
ERR1726935	5	SAMEA2732441	Illumina HiSeq 2000	196	6.7379	-153.081	North Pacific
ERR1726936	68	SAMEA2730824	Illumina HiSeq 2000	198	36.0322	-4.4493	North Atlantic
ERR1726938	5	SAMEA2657070	Illumina HiSeq 2000	189	-8.996	-139.281	South Pacific
ERR1726939	5	SAMEA2732484	Illumina HiSeq 2000	198	-64.358	-53.0534	Southern Ocean
ERR1726940	25	SAMEA2620139	Illumina HiSeq 2000	195	17.4825	67.9869	Indian
ERR1726941	100	SAMEA2731933	Illumina HiSeq 2000	197	44.0722	-16.4987	North Atlantic
ERR1726942	5	SAMEA2657001	Illumina HiSeq 2000	199	27.155	34.83	Indian
ERR1726943	5	SAMEA2732425	Illumina HiSeq 2000	195	-29.6597	-101.235	South Pacific
ERR1726944	5	SAMEA2730918	Illumina HiSeq 2000		25.5593	-88.4126	North Pacific
ERR1726945	40	SAMEA2657076	Illumina HiSeq 2000	196	2.0218	-84.5652	North Pacific
ERR1726946	5	SAMEA2657071	Illumina HiSeq 2000	173	-8.892	-142.636	South Pacific
ERR1726947	25	SAMEA2731893	Illumina HiSeq 2000	197	43.7421	-16.9002	North Atlantic
ERR1726948	5	SAMEA2732658	Illumina HiSeq 2000	199	6.3199	-102.96	North Pacific
ERR1726949	5	SAMEA2731846	Illumina HiSeq 2000		34.0823	-49.8695	North Atlantic
ERR1726951	5	SAMEA2656960	Illumina HiSeq 2000	197	20.8183	63.5047	Indian
ERR1726952	5	SAMEA2621793	Illumina HiSeq 2000	198	-34.0614	-73.1066	South Pacific
ERR1726953	5	SAMEA2657003	Illumina HiSeq 2000	199	41.6666	2.7962	Mediterranean Sea
ERR1726954	40	SAMEA2732613	Illumina HiSeq 2000	197	14.1987	-116.716	North Pacific
ERR1726955	5	SAMEA2622324	Illumina HiSeq 2000	198	1.9928	-84.5766	North Pacific
ERR1726956	5	SAMEA2656983	Illumina HiSeq 2000	196	35.7444	14.3083	Mediterranean Sea
ERR1726957	125	SAMEA2730939	Illumina HiSeq 2000	197	25.5773	-88.4308	North Pacific
ERR1726958	5	SAMEA2732895	Illumina HiSeq 2000	197	-44.6474	-52.1308	South Atlantic
ERR1726959	115	SAMEA2657026	Illumina HiSeq 2000	189	-8.9543	-139.26	South Pacific
ERR1726960	60	SAMEA2657039	Illumina HiSeq 2000	196	18.4183	39.865	Indian
ERR1726961	5	SAMEA2657109	Illumina HiSeq 2000	195	-8.8984	-140.309	South Pacific
ERR1726963	5	SAMEA2621855	Illumina HiSeq 2000	197	-31.4424	-93.9597	South Pacific
ERR1726964	40	SAMEA2657076	Illumina HiSeq 2000	198	2.0218	-84.5652	North Pacific
ERR1726965	80	SAMEA2657107	Illumina HiSeq 2000	198	35.7528	14.2765	Mediterranean Sea
ERR1726967	5	SAMEA2732658	Illumina HiSeq 2000	197	6.3199	-102.96	North Pacific
ERR1726968	5	SAMEA2732484	Illumina HiSeq 2000	197	-64.358	-53.0534	Southern Ocean
ERR1726969	5	SAMEA2656958	Illumina HiSeq 2000	197	-20.4107	-3.1775	South Atlantic
ERR1726970	5	SAMEA2656984	Illumina HiSeq 2000	197	-25.8105	-111.733	South Pacific
ERR1726971	5	SAMEA2731035	Illumina HiSeq 2000	197	39.2077	-70.034	North Atlantic
ERR1726972	25	SAMEA2623948	Illumina HiSeq 2000	195	43.7056	-16.8794	North Atlantic
ERR1726973	5	SAMEA2732095	Illumina HiSeq 2000	197	35.8641	-37.1831	North Atlantic
ERR1726974	5	SAMEA2620355	Illumina HiSeq 2000	195	0.0033	71.6428	Indian
ERR1726975	5	SAMEA2621147	Illumina HiSeq 2000	198	-8.7789	-17.9099	South Atlantic
ERR1726976	5	SAMEA2656999	Illumina HiSeq 2000	197	39.3885	19.3906	Mediterranean Sea
ERR1726977	170	SAMEA2731477	Illumina HiSeq 2000	196	-23.2142	-129.631	South Pacific
ERR1726980	5	SAMEA2623899	Illumina HiSeq 2000	195	43.6792	-16.8344	North Atlantic
ERR1740324	120	SAMEA2621280	Illumina HiSeq 2000	197	-30.1484	-43.2705	South Atlantic
ERR1740325	5	SAMEA2621496	Illumina HiSeq 2000	198	-60.2287	-60.6476	Southern Ocean
ERR1740326	5	SAMEA2621208	Illumina HiSeq 2000	197	-20.9354	-35.1803	South Atlantic
ERR2098365	3	SAMEA104212353	Illumina HiSeq 4000	291	42.487	3.169	Mediterranean Sea
ERR2098366	3	SAMEA104212354	Illumina HiSeq 4000	295	42.487	3.169	Mediterranean Sea
ERR2098367	3	SAMEA104212355	Illumina HiSeq 4000	293	42.487	3.169	Mediterranean Sea
ERR2098368	3	SAMEA104212356	Illumina HiSeq 4000	294	42.487	3.169	Mediterranean Sea
ERR2098369	3	SAMEA104212357	Illumina HiSeq 4000	295	42.487	3.169	Mediterranean Sea
ERR2098370	3	SAMEA104212358	Illumina HiSeq 4000	295	42.487	3.169	Mediterranean Sea
ERR2098371	3	SAMEA104212359	Illumina HiSeq 4000	291	42.487	3.169	Mediterranean Sea
ERR2098372	3	SAMEA104212360	Illumina HiSeq 4000	295	42.487	3.169	Mediterranean Sea
ERR2098373	3	SAMEA104212361	Illumina HiSeq 4000	292	42.487	3.169	Mediterranean Sea
ERR2098374	3	SAMEA104212366	Illumina HiSeq 4000	294	42.487	3.169	Mediterranean Sea
ERR2098375	3	SAMEA104212371	Illumina HiSeq 4000	292	42.487	3.169	Mediterranean Sea
ERR2098376	3	SAMEA104212372	Illumina HiSeq 4000	293	42.487	3.169	Mediterranean Sea
ERR2098377	3	SAMEA104212373	Illumina HiSeq 4000	295	42.487	3.169	Mediterranean Sea
ERR2098378	3	SAMEA104212374	Illumina HiSeq 4000	292	42.487	3.169	Mediterranean Sea
ERR2098379	3	SAMEA104212375	Illumina HiSeq 4000	296	42.487	3.169	Mediterranean Sea
ERR2098380	3	SAMEA104212376	Illumina HiSeq 4000	293	42.487	3.169	Mediterranean Sea
ERR2098381	3	SAMEA104212377	Illumina HiSeq 4000	295	42.487	3.169	Mediterranean Sea
ERR2098382	3	SAMEA104212378	Illumina HiSeq 4000	291	42.487	3.169	Mediterranean Sea
ERR2098383	3	SAMEA104212379	Illumina HiSeq 4000	291	42.487	3.169	Mediterranean Sea
ERR2098384	3	SAMEA104212380	Illumina HiSeq 4000	291	42.487	3.169	Mediterranean Sea
ERR2098385	3	SAMEA104212383	Illumina HiSeq 4000	291	42.487	3.169	Mediterranean Sea
ERR2098386	3	SAMEA104212384	Illumina HiSeq 4000	293	42.487	3.169	Mediterranean Sea
ERR2098387	3	SAMEA104212385	Illumina HiSeq 4000	295	42.487	3.169	Mediterranean Sea
ERR2098388	3	SAMEA104212386	Illumina HiSeq 4000	295	42.487	3.169	Mediterranean Sea
ERR2098389	3	SAMEA104212387	Illumina HiSeq 4000	296	42.487	3.169	Mediterranean Sea
ERR2098390	3	SAMEA104212388	Illumina HiSeq 4000	297	42.487	3.169	Mediterranean Sea
ERR2098391	3	SAMEA104212389	Illumina HiSeq 4000	295	42.487	3.169	Mediterranean Sea
ERR2098392	3	SAMEA104212390	Illumina HiSeq 4000	291	42.487	3.169	Mediterranean Sea
ERR2098393	3	SAMEA104212391	Illumina HiSeq 4000	295	42.487	3.169	Mediterranean Sea
ERR2098394	3	SAMEA104212392	Illumina HiSeq 4000	293	42.487	3.169	Mediterranean Sea
ERR2098395	3	SAMEA104212393	Illumina HiSeq 4000	294	42.487	3.169	Mediterranean Sea
ERR2098396	3	SAMEA104212394	Illumina HiSeq 4000	285	42.487	3.169	Mediterranean Sea
ERR2098397	3	SAMEA104212395	Illumina HiSeq 4000	294	42.487	3.169	Mediterranean Sea
ERR2098398	3	SAMEA104212398	Illumina HiSeq 4000	297	42.487	3.169	Mediterranean Sea
ERR2098399	3	SAMEA104212399	Illumina HiSeq 4000	295	42.487	3.169	Mediterranean Sea
ERR2098400	3	SAMEA104212400	Illumina HiSeq 4000		42.487	3.169	Mediterranean Sea
ERR2098401	3	SAMEA104212401	Illumina HiSeq 4000	296	42.487	3.169	Mediterranean Sea
ERR2098402	3	SAMEA104212404	Illumina HiSeq 4000	293	42.487	3.169	Mediterranean Sea
ERR2098403	3	SAMEA104212405	Illumina HiSeq 4000	291	42.487	3.169	Mediterranean Sea
ERR2098404	3	SAMEA104212408	Illumina HiSeq 4000	290	42.487	3.169	Mediterranean Sea
ERR2098405	3	SAMEA104212409	Illumina HiSeq 4000	294	42.487	3.169	Mediterranean Sea
ERR2098406	3	SAMEA104212412	Illumina HiSeq 4000	292	42.487	3.17	Mediterranean Sea
ERR2098407	3	SAMEA104212423	Illumina HiSeq 4000	293	42.487	3.17	Mediterranean Sea
ERR2098408	3	SAMEA104212425	Illumina HiSeq 4000	294	42.487	3.17	Mediterranean Sea
ERR2098409	3	SAMEA104212439	Illumina HiSeq 4000	296	42.487	3.17	Mediterranean Sea
ERR2098410	3	SAMEA104212442	Illumina HiSeq 4000	294	42.487	3.17	Mediterranean Sea
ERR2098411	3	SAMEA104212453	Illumina HiSeq 4000	294	42.487	3.17	Mediterranean Sea
ERR2196983	3	SAMEA104371221	Illumina HiSeq 4000	283	42.487	3.169	Mediterranean Sea
ERR2196984	3	SAMEA104371222	Illumina HiSeq 4000	289	42.487	3.169	Mediterranean Sea
ERR2196985	3	SAMEA104371223	Illumina HiSeq 4000	285	42.487	3.169	Mediterranean Sea
ERR2750826	5	SAMEA2622112	Illumina HiSeq 2500	296	-13.0023	-95.9759	South Pacific
ERR2750827	5	SAMEA2622112	Illumina HiSeq 2500	195	-13.0023	-95.9759	South Pacific
ERR2750828	5	SAMEA2622190	Illumina HiSeq 2500	298	-5.2529	-85.1545	South Pacific
ERR2750829	5	SAMEA2622190	Illumina HiSeq 2500	195	-5.2529	-85.1545	South Pacific
ERR2752143	40	SAMEA2621448	Illumina HiSeq 2500	197	-47.2007	-57.9446	South Atlantic
ERR2752144	90	SAMEA2621548	Illumina HiSeq 2500	198	-62.2231	-49.2139	Southern Ocean
ERR2752145	800	SAMEA2621107	Illumina HiSeq 2500	198	-20.4075	-3.1641	South Atlantic
ERR2752146	700	SAMEA2621010	Illumina HiSeq 2500	201	-31.0198	4.6685	South Atlantic
ERR2752148	800	SAMEA2621247	Illumina HiSeq 2500	196	-20.9315	-35.1794	South Atlantic
ERR2752149	800	SAMEA2621300	Illumina HiSeq 2500	200	-30.1471	-43.2915	South Atlantic
ERR2752150	800	SAMEA2621300	Illumina HiSeq 2500	199	-30.1471	-43.2915	South Atlantic
ERR2752151	600	SAMEA2622685	Illumina HiSeq 2500	199	-8.9729	-139.239	South Pacific
ERR2752152	600	SAMEA2619992	Illumina HiSeq 2500	197	20.8457	63.5851	Indian
ERR2752153	270	SAMEA2620120	Illumina HiSeq 2500	191	18.7341	66.3896	Indian
ERR2752154	1000	SAMEA2620668	Illumina HiSeq 2500	185	-15.3379	43.2948	Indian
ERR2752155	1000	SAMEA2620824	Illumina HiSeq 2500	199	-29.5046	37.9599	Indian
ERR2752156	5	SAMEA2621416	Illumina HiSeq 2500	200	-47.1863	-58.2902	South Atlantic
ERR2752157	5	SAMEA2621502	Illumina HiSeq 2500	198	-60.2287	-60.6476	Southern Ocean
ERR2752158	5	SAMEA2621528	Illumina HiSeq 2500	199	-62.0385	-49.529	Southern Ocean
ERR2752159	790	SAMEA2621564	Illumina HiSeq 2500	201	-61.9689	-49.5017	Southern Ocean
ERR2752160	350	SAMEA2622517	Illumina HiSeq 2500	200	-16.9486	-100.671	South Pacific
ERR2752161	350	SAMEA2622517	Illumina HiSeq 2500	200	-16.9486	-100.671	South Pacific
ERR2752162	375	SAMEA2623327	Illumina HiSeq 2500	200	14.2025	-116.643	North Pacific
ERR2752163	375	SAMEA2623327	Illumina HiSeq 2500	199	14.2025	-116.643	North Pacific
ERR2752164	450	SAMEA2623403	Illumina HiSeq 2500	199	6.3559	-103.06	North Pacific
ERR2762101	40	SAMEA4396515	Illumina HiSeq 2000	197	54.5451	-16.7943	North Atlantic
ERR2762103	751	SAMEA4396489	Illumina HiSeq 2000	196	54.5742	-16.8345	North Atlantic
ERR2762104	5	SAMEA4396441	Illumina HiSeq 2000	197	54.5305	-16.9377	North Atlantic
ERR2762106	25	SAMEA4396988	Illumina HiSeq 2000	198	67.161	0.3964	Arctic
ERR2762107	25	SAMEA4396988	Illumina HiSeq 2000	196	67.161	0.3964	Arctic
ERR2762109	651	SAMEA4397023	Illumina HiSeq 2000	195	67.1675	0.2177	Arctic
ERR2762110	5	SAMEA4396941	Illumina HiSeq 2000	197	67.141	0.2355	Arctic
ERR2762111	5	SAMEA4396941	Illumina HiSeq 2000	196	67.141	0.2355	Arctic
ERR2762112	499	SAMEA4397091	Illumina HiSeq 2000	198	76.1246	1.3648	Arctic
ERR2762113	499	SAMEA4397091	Illumina HiSeq 2000	198	76.1246	1.3648	Arctic
ERR2762114	5	SAMEA4397051	Illumina HiSeq 2000	197	76.1825	1.3918	Arctic
ERR2762116	40	SAMEA4397174	Illumina HiSeq 2000	197	72.5432	44.102	Arctic
ERR2762117	40	SAMEA4397174	Illumina HiSeq 2000	196	72.5432	44.102	Arctic
ERR2762119	10~100	SAMEA4397215	Illumina HiSeq 2000	196	72.5199	44.0552	Arctic
ERR2762120	5	SAMEA4397118	Illumina HiSeq 2000	197	72.5128	44.0775	Arctic
ERR2762121	5	SAMEA4397118	Illumina HiSeq 2000	197	72.5128	44.0775	Arctic
ERR2762122	35	SAMEA4397295	Illumina HiSeq 2000	198	78.9354	79.0604	Arctic
ERR2762123	35	SAMEA4397295	Illumina HiSeq 2000	197	78.9354	79.0604	Arctic
ERR2762124	5	SAMEA4397255	Illumina HiSeq 2000	197	78.9564	79.4201	Arctic
ERR2762125	5	SAMEA4397255	Illumina HiSeq 2000	198	78.9564	79.4201	Arctic
ERR2762126	10~100	SAMEA4397409	Illumina HiSeq 2000	195	79.3349	66.2954	Arctic
ERR2762127	10~100	SAMEA4397409	Illumina HiSeq 2000	195	79.3349	66.2954	Arctic
ERR2762128	5	SAMEA4397330	Illumina HiSeq 2000	197	79.2233	66.3435	Arctic
ERR2762129	5	SAMEA4397330	Illumina HiSeq 2000	195	79.2233	66.3435	Arctic
ERR2762130	199	SAMEA4397363	Illumina HiSeq 2000	197	79.2026	66.4827	Arctic
ERR2762131	199	SAMEA4397363	Illumina HiSeq 2000	197	79.2026	66.4827	Arctic
ERR2762132	5	SAMEA4397445	Illumina HiSeq 2000	196	77.1604	73.2057	Arctic
ERR2762133	5	SAMEA4397445	Illumina HiSeq 2000	195	77.1604	73.2057	Arctic
ERR2762134	5	SAMEA4397489	Illumina HiSeq 2000	196	74.8023	76.1478	Arctic
ERR2762135	5	SAMEA4397489	Illumina HiSeq 2000	197	74.8023	76.1478	Arctic
ERR2762136	30	SAMEA4397536	Illumina HiSeq 2000	197	74.8283	76.2096	Arctic
ERR2762137	30	SAMEA4397536	Illumina HiSeq 2000	197	74.8283	76.2096	Arctic
ERR2762139	17	SAMEA4397627	Illumina HiSeq 2000	197	78.3555	91.6084	Arctic
ERR2762140	5	SAMEA4397586	Illumina HiSeq 2000	196	78.2518	91.8557	Arctic
ERR2762141	5	SAMEA4397586	Illumina HiSeq 2000	190	78.2518	91.8557	Arctic
ERR2762142	20	SAMEA4397722	Illumina HiSeq 2000	198	77.9668	116.656	Arctic
ERR2762143	20	SAMEA4397722	Illumina HiSeq 2000	197	77.9668	116.656	Arctic
ERR2762144	299	SAMEA4397747	Illumina HiSeq 2000	197	78.0391	116.41	Arctic
ERR2762145	299	SAMEA4397747	Illumina HiSeq 2000	197	78.0391	116.41	Arctic
ERR2762146	5	SAMEA4397666	Illumina HiSeq 2000	197	77.9028	117.154	Arctic
ERR2762147	5	SAMEA4397666	Illumina HiSeq 2000	197	77.9028	117.154	Arctic
ERR2762148	5	SAMEA4397772	Illumina HiSeq 2000	198	71.5955	160.938	Arctic
ERR2762149	5	SAMEA4397772	Illumina HiSeq 2000	198	71.5955	160.938	Arctic
ERR2762150	5	SAMEA4397815	Illumina HiSeq 2000	198	71.0704	174.992	Arctic
ERR2762151	5	SAMEA4397815	Illumina HiSeq 2000	198	71.0704	174.992	Arctic
ERR2762152	5	SAMEA4397815	Illumina HiSeq 2000	198	71.0704	174.992	Arctic
ERR2762153	35	SAMEA4397920	Illumina HiSeq 2000	197	73.3275	-168.814	Arctic
ERR2762154	35	SAMEA4397920	Illumina HiSeq 2000	197	73.3275	-168.814	Arctic
ERR2762155	5	SAMEA4397859	Illumina HiSeq 2000	198	73.3833	-168.133	Arctic
ERR2762156	5	SAMEA4397859	Illumina HiSeq 2000	197	73.3833	-168.133	Arctic
ERR2762157	5	SAMEA4397948	Illumina HiSeq 2000	197	71.8895	-154.91	Arctic
ERR2762158	5	SAMEA4397948	Illumina HiSeq 2000	198	71.8895	-154.91	Arctic
ERR2762159	36	SAMEA4398083	Illumina HiSeq 2000	198	74.3386	-85.6208	Arctic
ERR2762160	36	SAMEA4398083	Illumina HiSeq 2000	198	74.3386	-85.6208	Arctic
ERR2762161	36	SAMEA4398083	Illumina HiSeq 2000	197	74.3386	-85.6208	Arctic
ERR2762162	441	SAMEA4398001	Illumina HiSeq 2000	196	74.305	-85.6552	Arctic
ERR2762163	441	SAMEA4398001	Illumina HiSeq 2000	197	74.305	-85.6552	Arctic
ERR2762164	5	SAMEA4398027	Illumina HiSeq 2000	198	74.2987	-85.7806	Arctic
ERR2762165	5	SAMEA4398027	Illumina HiSeq 2500	198	74.2987	-85.7806	Arctic
ERR2762166	5	SAMEA4398027	Illumina HiSeq 2000	197	74.2987	-85.7806	Arctic
ERR2762167	491	SAMEA4398168	Illumina HiSeq 2500	198	72.4456	-71.8814	Arctic
ERR2762168	491	SAMEA4398168	Illumina HiSeq 2000	198	72.4456	-71.8814	Arctic
ERR2762169	5	SAMEA4398111	Illumina HiSeq 2500	199	72.4693	-71.892	Arctic
ERR2762170	5	SAMEA4398111	Illumina HiSeq 2000	198	72.4693	-71.892	Arctic
ERR2762171	411	SAMEA4398238	Illumina HiSeq 2500	198	70.9433	-53.5127	North Atlantic
ERR2762172	411	SAMEA4398238	Illumina HiSeq 2000	197	70.9433	-53.5127	North Atlantic
ERR2762173	5	SAMEA4398193	Illumina HiSeq 2000	198	70.9574	-53.5989	North Atlantic
ERR2762174	5	SAMEA4398193	Illumina HiSeq 2500	199	70.9574	-53.5989	North Atlantic
ERR2762175	5	SAMEA4398193	Illumina HiSeq 2000	199	70.9574	-53.5989	North Atlantic
ERR2762176	5	SAMEA4398266	Illumina HiSeq 2000	199	69.1136	-51.5086	North Atlantic
ERR2762177	5	SAMEA4398266	Illumina HiSeq 2500	198	69.1136	-51.5086	North Atlantic
ERR2762178	351	SAMEA4398360	Illumina HiSeq 2000	197	64.7	-52.996	North Atlantic
ERR2762179	351	SAMEA4398360	Illumina HiSeq 2500	197	64.7	-52.996	North Atlantic
ERR2762180	5	SAMEA4398315	Illumina HiSeq 2000	196	64.7127	-53.0106	North Atlantic
ERR2762181	5	SAMEA4398315	Illumina HiSeq 2000	198	64.7127	-53.0106	North Atlantic
ERR2762182	5	SAMEA4398315	Illumina HiSeq 2500	197	64.7127	-53.0106	North Atlantic
ERR2762183	391	SAMEA4398432	Illumina HiSeq 2000	197	61.5754	-55.9846	North Atlantic
ERR2762184	391	SAMEA4398432	Illumina HiSeq 2000	196	61.5754	-55.9846	North Atlantic
ERR2762186	5	SAMEA4398387	Illumina HiSeq 2000	197	61.5427	-55.9869	North Atlantic
ERR2762187	5	SAMEA4398387	Illumina HiSeq 2000	198	61.5427	-55.9869	North Atlantic
ERR2762188	5	SAMEA4398387	Illumina HiSeq 2500	198	61.5427	-55.9869	North Atlantic
ERR315856	42	SAMEA2591074	Illumina HiSeq 2000	208	37.0541	1.9478	Mediterranean Sea
ERR315857	5	SAMEA2591057	Illumina HiSeq 2000	208	37.051	1.9378	Mediterranean Sea
ERR315858	5	SAMEA2591084	Illumina HiSeq 2000	210	42.2038	17.715	Mediterranean Sea
ERR315859	55	SAMEA2591098	Illumina HiSeq 2000	212	42.1735	17.7252	Mediterranean Sea
ERR315860	55	SAMEA2591098	Illumina HiSeq 2000	212	42.1735	17.7252	Mediterranean Sea
ERR315861	5	SAMEA2591084	Illumina HiSeq 2000	212	42.2038	17.715	Mediterranean Sea
ERR315862	5	SAMEA2591108	Illumina HiSeq 2000	198	33.9179	32.898	Mediterranean Sea
ERR315863	5	SAMEA2591108	Illumina HiSeq 2000	196	33.9179	32.898	Mediterranean Sea
ERR318618	70	SAMEA2591122	Illumina Genome Analyzer IIx	202	33.9235	32.8118	Mediterranean Sea
ERR318620	70	SAMEA2591122	Illumina Genome Analyzer IIx	202	33.9235	32.8118	Mediterranean Sea
ERR4674036	0	SAMEA7392421	Illumina NovaSeq 6000	293	38.2	15.57	Mediterranean Sea
ERR4674039	0	SAMEA7392422	Illumina NovaSeq 6000	301	40.8	14.34	Mediterranean Sea
ERR4674042	1	SAMEA7392423	Illumina NovaSeq 6000	301	37.87	12.48	Mediterranean Sea
ERR4674044	NA	SAMEA7392424	Illumina NovaSeq 6000	297	35.55	24.31	Mediterranean Sea
ERR4674049	1	SAMEA7392426	Illumina NovaSeq 6000	301	48.67	-3.89	North Atlantic
ERR4674052	0	SAMEA7392427	Illumina NovaSeq 6000	300	54.49	18.57	North Atlantic
ERR4674054	1	SAMEA7392428	Illumina NovaSeq 6000	301	42.23	-8.78	North Atlantic
ERR4674057	0	SAMEA7392429	Illumina NovaSeq 6000	301	53.24	-9.31	North Atlantic
ERR4674062	0	SAMEA7392431	Illumina NovaSeq 6000	301	44.5	-63.52	North Atlantic
ERR4674065	0	SAMEA7392432	Illumina NovaSeq 6000	300	43.76	13.21	Mediterranean Sea
ERR4674068	NA	SAMEA7392433	Illumina NovaSeq 6000	301	35.21	-2.85	North Atlantic
ERR4674071	0	SAMEA7392434	Illumina NovaSeq 6000	301	55.73	12.58	North Atlantic
ERR4674074	0	SAMEA7392435	Illumina NovaSeq 6000	301	42.97	3	Mediterranean Sea
ERR4674077	0	SAMEA7392436	Illumina NovaSeq 6000	301	43.11	3.08	Mediterranean Sea
ERR4674080	3	SAMEA7392437	Illumina NovaSeq 6000	301	51.48	2.45	North Atlantic
ERR4674085	3	SAMEA7392439	Illumina NovaSeq 6000	301	51.75	2.7	North Atlantic
ERR4674088	3	SAMEA7392440	Illumina NovaSeq 6000	301	51.46	2.35	North Atlantic
ERR4674093	3	SAMEA7392442	Illumina NovaSeq 6000	299	51.57	2.26	North Atlantic
ERR4674096	3	SAMEA7392443	Illumina NovaSeq 6000	301	51.58	2.79	North Atlantic
ERR4674099	3	SAMEA7392444	Illumina NovaSeq 6000	301	51.18	2.7	North Atlantic
ERR4674102	3	SAMEA7392445	Illumina NovaSeq 6000	300	51.28	2.61	North Atlantic
ERR4674105	3	SAMEA7392446	Illumina NovaSeq 6000	301	51.33	2.5	North Atlantic
ERR4674108	3	SAMEA7392447	Illumina NovaSeq 6000	301	51.31	2.85	North Atlantic
ERR4674111	3	SAMEA7392448	Illumina NovaSeq 6000	301	51.27	2.91	North Atlantic
ERR4674114	NA	SAMEA7392449	Illumina NovaSeq 6000	301	48.36	-4.55	North Atlantic
ERR4674117	0	SAMEA7392450	Illumina NovaSeq 6000	301	37	-7.98	North Atlantic
ERR4674120	1	SAMEA7392451	Illumina NovaSeq 6000	300	44.69	-63.64	North Atlantic
ERR4674123	5	SAMEA7392452	Illumina NovaSeq 6000	301	60.16	5.12	North Atlantic
ERR4674126	0	SAMEA7392453	Illumina NovaSeq 6000	301	29.47	34.93	Indian
ERR4674129	1	SAMEA7392454	Illumina NovaSeq 6000	301	35.35	25.29	Mediterranean Sea
ERR4674133	1	SAMEA7392456	Illumina NovaSeq 6000	301	33.25	-8.48	North Atlantic
ERR4674136	1	SAMEA7392457	Illumina NovaSeq 6000	301	32.74	-9.04	North Atlantic
ERR4674139	0	SAMEA7392458	Illumina NovaSeq 6000	301	46.08	-1.31	North Atlantic
ERR4674142	0	SAMEA7392459	Illumina NovaSeq 6000	301	37.01	-7.97	North Atlantic
ERR4674144	1	SAMEA7392460	Illumina NovaSeq 6000	297	43.57	13.6	Mediterranean Sea
ERR4674147	1	SAMEA7392461	Illumina NovaSeq 6000	301	41.14	-8.67	North Atlantic
ERR4674150	0	SAMEA7392462	Illumina NovaSeq 6000	301	45.41	12.44	Mediterranean Sea
ERR4674153	0	SAMEA7392463	Illumina NovaSeq 6000	301	45.46	12.26	Mediterranean Sea
ERR4674158	1	SAMEA7392465	Illumina NovaSeq 6000	301	32.33	-79.19	North Atlantic
ERR4674165	0	SAMEA7392468	Illumina NovaSeq 6000	298	45.41	12.53	Mediterranean Sea
ERR4674168	0	SAMEA7392469	Illumina NovaSeq 6000	301	45.5	12.42	Mediterranean Sea
ERR4674171	0	SAMEA7392470	Illumina NovaSeq 6000	301	32.87	-117.26	North Pacific
ERR4674174	1	SAMEA7392471	Illumina NovaSeq 6000	301	32.75	-79.9	North Atlantic
ERR4674178	1	SAMEA7392473	Illumina NovaSeq 6000	299	35.82	-5.75	North Atlantic
ERR4674182	2	SAMEA7392475	Illumina NovaSeq 6000	301	43.24	5.29	Mediterranean Sea
ERR4674185	65	SAMEA7392476	Illumina NovaSeq 6000	301	35.36	33.3	Mediterranean Sea
ERR4674188	3	SAMEA7392477	Illumina NovaSeq 6000	301	51.43	2.81	North Atlantic
ERR4674191	2	SAMEA7392478	Illumina NovaSeq 6000	296	42.48	3.14	Mediterranean Sea
ERR4674194	0	SAMEA7392479	Illumina NovaSeq 6000	301	43.18	27.9	Mediterranean Sea
ERR4674197	1	SAMEA7392480	Illumina NovaSeq 6000	301	35.66	24.99	Mediterranean Sea
ERR4674200	0	SAMEA7392481	Illumina NovaSeq 6000	288	40.81	14.25	Mediterranean Sea
ERR4674203	1	SAMEA7392482	Illumina NovaSeq 6000	300	48.78	-3.94	North Atlantic
ERR4674641	1	SAMEA7422941	Illumina NovaSeq 6000	301	43.42	-2.96	North Atlantic
ERR4674644	1	SAMEA7422942	Illumina NovaSeq 6000	301	43.34	-3.01	North Atlantic
ERR4674649	1	SAMEA7422944	Illumina NovaSeq 6000	301	48.67	-3.89	North Atlantic
ERR4674652	1	SAMEA7422945	Illumina NovaSeq 6000	301	53	4.79	North Atlantic
ERR4674655	0	SAMEA7422946	Illumina NovaSeq 6000	301	54.48	18.57	North Atlantic
ERR4674660	0	SAMEA7422948	Illumina NovaSeq 6000	301	42.97	3	Mediterranean Sea
ERR4674663	0	SAMEA7422949	Illumina NovaSeq 6000	301	43.11	3.08	Mediterranean Sea
ERR4674666	3	SAMEA7422950	Illumina NovaSeq 6000	301	51.18	2.7	North Atlantic
ERR4674669	3	SAMEA7422951	Illumina NovaSeq 6000	301	51.28	2.61	North Atlantic
ERR4674672	3	SAMEA7422952	Illumina NovaSeq 6000	301	51.33	2.5	North Atlantic
ERR4674675	3	SAMEA7422953	Illumina NovaSeq 6000	301	51.47	3.06	North Atlantic
ERR4674678	3	SAMEA7422954	Illumina NovaSeq 6000	301	51.44	3.14	North Atlantic
ERR4674681	3	SAMEA7422955	Illumina NovaSeq 6000	301	51.37	3.21	North Atlantic
ERR4674684	3	SAMEA7422956	Illumina NovaSeq 6000	301	51.31	2.85	North Atlantic
ERR4674687	3	SAMEA7422957	Illumina NovaSeq 6000	301	51.27	2.85	North Atlantic
ERR4674690	2	SAMEA7422958	Illumina NovaSeq 6000	301	48.36	-4.55	North Atlantic
ERR4674693	0	SAMEA7422959	Illumina NovaSeq 6000	301	37	-7.98	North Atlantic
ERR4674696	1	SAMEA7422960	Illumina NovaSeq 6000	301	44.69	-63.64	North Atlantic
ERR4674699	0	SAMEA7422961	Illumina NovaSeq 6000	301	29.46	34.93	Indian
ERR4674702	NA	SAMEA7422962	Illumina NovaSeq 6000	302	35.35	25.29	Mediterranean Sea
ERR4674705	1	SAMEA7422963	Illumina NovaSeq 6000	301	45.7	13.71	Mediterranean Sea
ERR4674708	1	SAMEA7422964	Illumina NovaSeq 6000	301	33.58	-7.7	North Atlantic
ERR4674711	1	SAMEA7422965	Illumina NovaSeq 6000	301	32.74	-9.04	North Atlantic
ERR4674714	0	SAMEA7422966	Illumina NovaSeq 6000	301	37.01	-7.97	North Atlantic
ERR4674717	0	SAMEA7422967	Illumina NovaSeq 6000	301	43.57	13.6	Mediterranean Sea
ERR4674720	1	SAMEA7422968	Illumina NovaSeq 6000	301	43.85	13.07	Mediterranean Sea
ERR4674723	1	SAMEA7422969	Illumina NovaSeq 6000	301	43.96	12.94	Mediterranean Sea
ERR4674726	0	SAMEA7422970	Illumina NovaSeq 6000	301	45.41	12.44	Mediterranean Sea
ERR4674729	0	SAMEA7422971	Illumina NovaSeq 6000	301	45.46	12.26	Mediterranean Sea
ERR4674732	0	SAMEA7422972	Illumina NovaSeq 6000	301	45.31	12.51	Mediterranean Sea
ERR4674735	0	SAMEA7422973	Illumina NovaSeq 6000	301	33.33	-79.17	North Atlantic
ERR4674738	1	SAMEA7422974	Illumina NovaSeq 6000	301	43.86	-69.58	North Atlantic
ERR4674743	0	SAMEA7422976	Illumina NovaSeq 6000	301	45.53	13.55	Mediterranean Sea
ERR4674746	0	SAMEA7422977	Illumina NovaSeq 6000	301	45.41	12.53	Mediterranean Sea
ERR4674749	0	SAMEA7422978	Illumina NovaSeq 6000	301	45.5	12.42	Mediterranean Sea
ERR4674752	0	SAMEA7422979	Illumina NovaSeq 6000	301	32.87	-117.26	North Pacific
ERR4674755	1	SAMEA7422980	Illumina NovaSeq 6000	301	32.75	-79.9	North Atlantic
ERR4674758	1	SAMEA7422981	Illumina NovaSeq 6000	301	35.82	-5.75	North Atlantic
ERR4674761	1	SAMEA7422982	Illumina NovaSeq 6000	301	35.19	-2.88	North Atlantic
ERR4674764	2	SAMEA7422983	Illumina NovaSeq 6000	301	43.3	5.21	Mediterranean Sea
ERR4674767	65	SAMEA7422984	Illumina NovaSeq 6000	301	35.36	33.3	Mediterranean Sea
ERR4674770	3	SAMEA7422985	Illumina NovaSeq 6000	301	51.43	2.51	North Atlantic
ERR4674773	3	SAMEA7422986	Illumina NovaSeq 6000	293	42.48	3.14	Mediterranean Sea
ERR4674776	0	SAMEA7422987	Illumina NovaSeq 6000	301	40.81	14.25	Mediterranean Sea
ERR4674779	1	SAMEA7422988	Illumina NovaSeq 6000	301	48.78	-3.94	North Atlantic
ERR4691588	5	SAMEA4396427	Illumina HiSeq 2000	197	54.5305	-16.9377	North Atlantic
ERR4691589	40	SAMEA4396505	Illumina HiSeq 2000	196	54.5451	-16.7943	North Atlantic
ERR4691590	40	SAMEA4396507	Illumina HiSeq 2000	196	54.5451	-16.7943	North Atlantic
ERR4691591	5	SAMEA4396431	Illumina HiSeq 2000	196	54.5305	-16.9377	North Atlantic
ERR4691592	5	SAMEA4396434	Illumina HiSeq 2000	196	54.5305	-16.9377	North Atlantic
ERR4691593	40	SAMEA4396532	Illumina HiSeq 2000	198	54.5131	-16.6374	North Atlantic
ERR4691594	40	SAMEA4396525	Illumina HiSeq 2000	198	54.5237	-16.6827	North Atlantic
ERR4691595	5	SAMEA4396452	Illumina HiSeq 2000	198	54.5651	-16.8346	North Atlantic
ERR4691596	25	SAMEA4396975	Illumina HiSeq 2000	194	67.161	0.3964	Arctic
ERR4691597	5	SAMEA4396927	Illumina HiSeq 2000	196	67.141	0.2355	Arctic
ERR4691598	25	SAMEA4396981	Illumina HiSeq 2000	195	67.161	0.3964	Arctic
ERR4691599	5	SAMEA4396934	Illumina HiSeq 2000	198	67.141	0.2355	Arctic
ERR4691600	25	SAMEA4396996	Illumina HiSeq 2000	198	67.1853	0.5075	Arctic
ERR4691601	25	SAMEA4396966	Illumina HiSeq 2000	197	67.1574	0.364	Arctic
ERR4691602	5	SAMEA4396949	Illumina HiSeq 2000	197	67.1188	0.3271	Arctic
ERR4691603	5	SAMEA4397036	Illumina HiSeq 2000	196	76.1825	1.3918	Arctic
ERR4691604	5	SAMEA4397044	Illumina HiSeq 2000	196	76.1825	1.3918	Arctic
ERR4691605	5	SAMEA4397059	Illumina HiSeq 2000	195	76.1872	1.5879	Arctic
ERR4691606	40	SAMEA4397159	Illumina HiSeq 2000	195	72.5432	44.102	Arctic
ERR4691607	5	SAMEA4397105	Illumina HiSeq 2000	197	72.5128	44.0775	Arctic
ERR4691608	40	SAMEA4397163	Illumina HiSeq 2000	197	72.5432	44.102	Arctic
ERR4691609	5	SAMEA4397110	Illumina HiSeq 2000	196	72.5128	44.0775	Arctic
ERR4691610	40	SAMEA4397151	Illumina HiSeq 2000	198	72.5123	44.0733	Arctic
ERR4691611	5	SAMEA4397145	Illumina HiSeq 2000	196	72.6406	44.1545	Arctic
ERR4691612	40	SAMEA4397184	Illumina HiSeq 2000	199	72.6025	44.1798	Arctic
ERR4691613	5	SAMEA4397129	Illumina HiSeq 2000	199	72.5977	44.1348	Arctic
ERR4691614	35	SAMEA4397280	Illumina HiSeq 2000	199	78.9354	79.0604	Arctic
ERR4691615	5	SAMEA4397240	Illumina HiSeq 2000	199	78.9564	79.4201	Arctic
ERR4691616	35	SAMEA4397284	Illumina HiSeq 2000	197	78.9354	79.0604	Arctic
ERR4691617	5	SAMEA4397244	Illumina HiSeq 2000	197	78.9564	79.4201	Arctic
ERR4691618	5	SAMEA4397265	Illumina HiSeq 2500	196	78.9354	79.3763	Arctic
ERR4691619	33	SAMEA4397305	Illumina HiSeq 2000	198	78.9319	79.0846	Arctic
ERR4691620	5	SAMEA4397274	Illumina HiSeq 2000	198	78.9299	79.2276	Arctic
ERR4691621	200	SAMEA4397373	Illumina HiSeq 2000	196	79.2026	66.4827	Arctic
ERR4691622	5	SAMEA4397315	Illumina HiSeq 2000	197	79.2233	66.3435	Arctic
ERR4691623	200	SAMEA4397376	Illumina HiSeq 2000	197	79.2026	66.4827	Arctic
ERR4691624	5	SAMEA4397320	Illumina HiSeq 2000	198	79.2233	66.3435	Arctic
ERR4691625	5	SAMEA4397348	Illumina HiSeq 2500	199	79.2009	66.6071	Arctic
ERR4691626	5	SAMEA4397340	Illumina HiSeq 2500	198	79.2263	66.397	Indian
ERR4691627	5	SAMEA4397428	Illumina HiSeq 2500	198	77.1604	73.2057	Arctic
ERR4691628	5	SAMEA4397435	Illumina HiSeq 2500	196	77.1604	73.2057	Arctic
ERR4691629	5	SAMEA4397466	Illumina HiSeq 2500	199	77.3047	73.2462	Arctic
ERR4691630	30	SAMEA4397517	Illumina HiSeq 2500	198	74.8283	76.2096	Arctic
ERR4691631	30	SAMEA4397524	Illumina HiSeq 2500	197	74.8283	76.2096	Arctic
ERR4691632	5	SAMEA4397474	Illumina HiSeq 2000	196	74.8023	76.1478	Arctic
ERR4691633	5	SAMEA4397479	Illumina HiSeq 2000	197	74.8023	76.1478	Arctic
ERR4691634	30	SAMEA4397553	Illumina HiSeq 2000	196	74.8203	76.2723	Arctic
ERR4691635	5	SAMEA4397507	Illumina HiSeq 2500	196	74.8039	76.0932	Arctic
ERR4691636	35	SAMEA4397544	Illumina HiSeq 2000	197	74.8237	76.3349	Arctic
ERR4691637	5	SAMEA4397500	Illumina HiSeq 2000	197	74.8063	76.1759	Arctic
ERR4691638	17	SAMEA4397612	Illumina HiSeq 2000	198	78.3555	91.6084	Arctic
ERR4691639	5	SAMEA4397571	Illumina HiSeq 2000	198	78.2518	91.8557	Arctic
ERR4691640	17	SAMEA4397617	Illumina HiSeq 2000	197	78.3555	91.6084	Arctic
ERR4691641	5	SAMEA4397575	Illumina HiSeq 2000	197	78.2518	91.8557	Arctic
ERR4691644	18	SAMEA4397645	Illumina HiSeq 2500	199	78.3208	91.6222	Arctic
ERR4691645	5	SAMEA4397596	Illumina HiSeq 2000	199	78.2943	91.7398	Arctic
ERR4691646	20	SAMEA4397709	Illumina HiSeq 2000	191	77.9668	116.656	Arctic
ERR4691649	5	SAMEA4397656	Illumina HiSeq 2000	198	77.9028	117.154	Arctic
ERR4691650	20	SAMEA4397699	Illumina HiSeq 2000	195	77.9464	116.764	Arctic
ERR4691651	5	SAMEA4397691	Illumina HiSeq 2000	196	77.9378	116.81	Arctic
ERR4691652	35	SAMEA4397682	Illumina HiSeq 2000	198	77.9401	116.904	Arctic
ERR4691653	5	SAMEA4397676	Illumina HiSeq 2000	198	77.9352	116.946	Arctic
ERR4691654	5	SAMEA4397788	Illumina HiSeq 2000	198	71.5402	160.943	Arctic
ERR4691655	5	SAMEA4397788	Illumina HiSeq 2000	198	71.5402	160.943	Arctic
ERR4691656	5	SAMEA4397780	Illumina HiSeq 2000	197	71.5719	160.938	Arctic
ERR4691657	5	SAMEA4397800	Illumina HiSeq 2000	196	71.0704	174.992	Arctic
ERR4691658	5	SAMEA4397804	Illumina HiSeq 2000	197	71.0704	174.992	Arctic
ERR4691659	5	SAMEA4397835	Illumina HiSeq 2000	196	71.1493	174.817	Arctic
ERR4691661	35	SAMEA4397907	Illumina HiSeq 2000	199	73.3275	-168.814	Arctic
ERR4691663	35	SAMEA4397910	Illumina HiSeq 2500	197	73.3275	-168.814	Arctic
ERR4691664	5	SAMEA4397849	Illumina HiSeq 2000	197	73.3833	-168.133	Arctic
ERR4691665	35	SAMEA4397887	Illumina HiSeq 2000	198	73.3727	-168.657	Arctic
ERR4691666	35	SAMEA4397897	Illumina HiSeq 2000	198	73.3626	-168.693	Arctic
ERR4691667	5	SAMEA4397869	Illumina HiSeq 2000	198	73.3802	-168.232	Arctic
ERR4691668	5	SAMEA4397934	Illumina HiSeq 2000	199	71.8895	-154.91	Arctic
ERR4691670	5	SAMEA4397938	Illumina HiSeq 2000	198	71.8895	-154.91	Arctic
ERR4691671	5	SAMEA4397965	Illumina HiSeq 2000	198	71.9199	-154.934	Arctic
ERR4691672	5	SAMEA4397958	Illumina HiSeq 2000	198	71.912	-154.915	Arctic
ERR4691673	36	SAMEA4398071	Illumina HiSeq 2000	199	74.3386	-85.6208	Arctic
ERR4691674	5	SAMEA4398012	Illumina HiSeq 2000	199	74.2987	-85.7806	Arctic
ERR4691675	36	SAMEA4398074	Illumina HiSeq 2000	199	74.3386	-85.6208	Arctic
ERR4691676	5	SAMEA4398016	Illumina HiSeq 2000	198	74.2987	-85.7806	Arctic
ERR4691677	35	SAMEA4398057	Illumina HiSeq 2000	198	74.3207	-85.7363	Arctic
ERR4691678	5	SAMEA4398043	Illumina HiSeq 2000	199	74.3253	-85.9172	Arctic
ERR4691679	35	SAMEA4398055	Illumina HiSeq 2500	199	74.3207	-85.7363	Arctic
ERR4691680	5	SAMEA4398039	Illumina HiSeq 2500	199	74.3253	-85.9172	Arctic
ERR4691681	5	SAMEA4398096	Illumina HiSeq 2500	199	72.4693	-71.892	Arctic
ERR4691682	5	SAMEA4398100	Illumina HiSeq 2000	198	72.4693	-71.892	Arctic
ERR4691683	5	SAMEA4398144	Illumina HiSeq 2000	197	72.4688	-71.8979	Arctic
ERR4691684	5	SAMEA4398122	Illumina HiSeq 2000	198	72.4376	-71.8843	Arctic
ERR4691685	5	SAMEA4398180	Illumina HiSeq 2000	198	70.9574	-53.5989	North Atlantic
ERR4691686	5	SAMEA4398183	Illumina HiSeq 2000	198	70.9574	-53.5989	North Atlantic
ERR4691687	5	SAMEA4398204	Illumina HiSeq 2000	199	70.971	-53.5868	North Atlantic
ERR4691688	5	SAMEA4398249	Illumina HiSeq 2000	197	69.1136	-51.5086	North Atlantic
ERR4691689	5	SAMEA4398255	Illumina HiSeq 2000	198	69.1136	-51.5086	North Atlantic
ERR4691690	5	SAMEA4398298	Illumina HiSeq 2000	196	64.7127	-53.0106	North Atlantic
ERR4691691	5	SAMEA4398304	Illumina HiSeq 2000	198	64.7127	-53.0106	North Atlantic
ERR4691692	5	SAMEA4398372	Illumina HiSeq 2000	198	61.5427	-55.9869	North Atlantic
ERR4691693	5	SAMEA4398376	Illumina HiSeq 2000	197	61.5427	-55.9869	North Atlantic
ERR4691694	5	SAMEA4397761	Illumina HiSeq 2000	199	71.5955	160.938	Arctic
ERR4691695	5	SAMEA4397763	Illumina HiSeq 2000	199	71.5955	160.938	Arctic
ERR4691696	5	SAMEA4397878	Illumina HiSeq 2500	196	73.3826	-168.32	Arctic
ERR4691697	5	SAMEA4398278	Illumina HiSeq 2500	198	69.1163	-51.5714	North Atlantic
ERR4691698	5	SAMEA4398326	Illumina HiSeq 2000	198	64.7534	-53.0893	North Atlantic
ERR4691699	5	SAMEA4398397	Illumina HiSeq 2000	199	61.5267	-55.9954	North Atlantic
ERR4691704	5	SAMEA2730864	Illumina HiSeq 2000	197	-16.8083	59.5043	Indian
ERR4691705	5	SAMEA2730866	Illumina HiSeq 2000	199	-16.8082	59.5043	Indian
ERR4691706	5	SAMEA2620457	Illumina HiSeq 2000	196	-21.4966	56.9011	Indian
ERR4691707	120	SAMEA2620477	Illumina HiSeq 2000	198	-21.4612	56.7654	Indian
ERR4691708	5	SAMEA2730981	Illumina HiSeq 2000	196	-21.4788	56.8291	Indian
ERR4691710	120	SAMEA2620484	Illumina HiSeq 2000	198	-21.4612	56.7654	Indian
ERR4691711	115	SAMEA2622697	Illumina HiSeq 2000	196	-9.0063	-139.139	South Pacific
ERR4691712	115	SAMEA2622697	Illumina HiSeq 2000	192	-9.0063	-139.139	South Pacific
ERR4691713	40	SAMEA2622276	Illumina HiSeq 2000	196	0.0307	-84.612	North Pacific
ERR4691714	5	SAMEA2622256	Illumina HiSeq 2000	196	-0.0283	-84.5862	South Pacific
ERR4691715	5	SAMEA2622603	Illumina HiSeq 2000	197	-23.1108	-134.933	South Pacific
ERR4691716	5	SAMEA2622614	Illumina HiSeq 2000	196	-23.1595	-134.924	South Pacific
ERR4691717	5	SAMEA2622619	Illumina HiSeq 2000	197	-23.2317	-134.961	South Pacific
ERR4691718	5	SAMEA2622772	Illumina HiSeq 2000	197	-9.1504	-140.522	South Pacific
ERR4691719	5	SAMEA2622772	Illumina HiSeq 2000	197	-9.1504	-140.522	South Pacific
ERR4691720	5	SAMEA2622624	Illumina HiSeq 2000	194	-23.2329	-134.961	South Pacific
ERR4691721	5	SAMEA2622628	Illumina HiSeq 2000	197	-23.1571	-135.018	South Pacific
ERR4691722	5	SAMEA2622632	Illumina HiSeq 2000	197	-23.1571	-135.018	South Pacific
ERR4691723	8	SAMEA2619469	Illumina HiSeq 2000	196	36.5229	-4.0023	North Atlantic
ERR4691724	175	SAMEA2621968	Illumina HiSeq 2000	196	-28.1874	-107.638	South Pacific
ERR4691725	5	SAMEA2621920	Illumina HiSeq 2000	196	-28.1698	-107.383	South Pacific
ERR4691726	5	SAMEA2730820	Illumina HiSeq 2000	198	36.0322	-4.4493	North Atlantic
ERR4691727	45	SAMEA2619522	Illumina HiSeq 2000	197	38.0093	3.9712	Mediterranean Sea
ERR4691728	41	SAMEA2730450	Illumina HiSeq 2000	198	38.002	3.9679	Mediterranean Sea
ERR4691729	41	SAMEA2730888	Illumina HiSeq 2000	198	38.0066	3.9841	Mediterranean Sea
ERR4691730	5	SAMEA2619505	Illumina HiSeq 2000	197	38.0026	3.9992	Mediterranean Sea
ERR4691731	5	SAMEA2619507	Illumina HiSeq 2000	195	38.0026	3.9992	Mediterranean Sea
ERR4691732	5	SAMEA2730447	Illumina HiSeq 2000	197	38.0017	3.9718	Mediterranean Sea
ERR4691733	5	SAMEA2730858	Illumina HiSeq 2000	198	38.0022	3.9906	Mediterranean Sea
ERR4691734	70	SAMEA2619607	Illumina HiSeq 2000	196	40.7003	2.873	Mediterranean Sea
ERR4691735	110	SAMEA2730462	Illumina HiSeq 2000	199	40.6769	2.8658	Mediterranean Sea
ERR4691736	110	SAMEA2730540	Illumina HiSeq 2000	197	40.69	2.8658	Mediterranean Sea
ERR4691737	5	SAMEA2619570	Illumina HiSeq 2000	196	40.6433	2.8751	Mediterranean Sea
ERR4691738	5	SAMEA2730458	Illumina HiSeq 2000	198	40.6769	2.8662	Mediterranean Sea
ERR4691739	5	SAMEA2730505	Illumina HiSeq 2000	198	40.688	2.8652	Mediterranean Sea
ERR4691740	90	SAMEA2731077	Illumina HiSeq 2000	198	36.253	14.3033	Mediterranean Sea
ERR4691741	5	SAMEA2731057	Illumina HiSeq 2000	197	36.2749	14.3068	Mediterranean Sea
ERR4691742	35	SAMEA2621825	Illumina HiSeq 2000	195	-33.9116	-73.0537	South Pacific
ERR4691743	5	SAMEA2621852	Illumina HiSeq 2000	198	-31.4424	-93.9597	South Pacific
ERR4691744	5	SAMEA2619700	Illumina HiSeq 2000	196	34.2116	13.7684	Mediterranean Sea
ERR4691745	5	SAMEA2619701	Illumina HiSeq 2000	196	34.2116	13.7684	Mediterranean Sea
ERR4691746	5	SAMEA2731333	Illumina HiSeq 2000	198	34.217	13.9616	Mediterranean Sea
ERR4691747	0~100	SAMEA2731305	Illumina HiSeq 2000	197	34.2189	13.891	Mediterranean Sea
ERR4691748	5	SAMEA2619733	Illumina HiSeq 2000	195	37.5057	17.2174	Mediterranean Sea
ERR4691749	5	SAMEA2731119	Illumina HiSeq 2000	198	37.5152	17.3171	Mediterranean Sea
ERR4691751	5	SAMEA2620610	Illumina HiSeq 2000	197	-13.0833	46.971	Indian
ERR4691752	5	SAMEA2731149	Illumina HiSeq 2000	196	-13.0655	46.9692	Indian
ERR4691753	5	SAMEA2731110	Illumina HiSeq 2000	198	-13.0781	46.9706	Indian
ERR4691754	5	SAMEA2731172	Illumina HiSeq 2000	198	-13.0619	46.9692	Indian
ERR4691755	5	SAMEA2620640	Illumina HiSeq 2000	198	-12.807	45.2247	Indian
ERR4691756	5	SAMEA2731202	Illumina HiSeq 2000	199	-12.807	45.2248	Indian
ERR4691757	5	SAMEA2731190	Illumina HiSeq 2000	199	-12.8071	45.2249	Indian
ERR4691758	5	SAMEA2620775	Illumina HiSeq 2000	198	-22.3368	40.3412	Indian
ERR4691759	5	SAMEA2731434	Illumina HiSeq 2000	198	-22.3369	40.0193	Indian
ERR4691760	5	SAMEA2731420	Illumina HiSeq 2000	199	-22.3369	40.3412	Indian
ERR4691761	50	SAMEA2730674	Illumina HiSeq 2000	198	43.3346	7.9026	Mediterranean Sea
ERR4691762	5	SAMEA2730644	Illumina HiSeq 2000	196	43.3529	7.8988	Mediterranean Sea
ERR4691763	5	SAMEA2620686	Illumina HiSeq 2000	198	-17.0248	42.7401	Indian
ERR4691764	5	SAMEA2731264	Illumina HiSeq 2000	198	-17.0244	42.7415	Indian
ERR4691765	5	SAMEA2621124	Illumina HiSeq 2000	197	-9.3	-9.5587	South Atlantic
ERR4691766	5	SAMEA2621126	Illumina HiSeq 2000	197	-9.3	-9.5587	South Atlantic
ERR4691767	5	SAMEA2731966	Illumina HiSeq 2000	196	-9.2612	-9.68	South Atlantic
ERR4691768	5	SAMEA2731962	Illumina HiSeq 2500	199	-9.28	-9.6193	South Atlantic
ERR4691769	5	SAMEA2731877	Illumina HiSeq 2000	198	-9.2942	-9.5714	South Atlantic
ERR4691770	5	SAMEA2621748	Illumina HiSeq 2000	196	-34.161	-73.0995	South Pacific
ERR4691771	5	SAMEA2732238	Illumina HiSeq 2000	196	-34.173	-73.0814	South Pacific
ERR4691772	5	SAMEA2732187	Illumina HiSeq 2000	196	-34.1684	-73.0906	South Pacific
ERR4691773	5	SAMEA2621637	Illumina HiSeq 2000	196	-63.8768	-56.0916	Southern Ocean
ERR4691775	5	SAMEA2732360	Illumina HiSeq 2000	198	-63.8767	-56.091	Southern Ocean
ERR4691776	5	SAMEA2621639	Illumina HiSeq 2000	196	-63.8768	-56.0916	Southern Ocean
ERR4691777	5	SAMEA2621643	Illumina HiSeq 2000	195	-63.8768	-56.0916	Southern Ocean
ERR4691778	5	SAMEA2621641	Illumina HiSeq 2000	198	-63.8768	-56.0916	Southern Ocean
ERR4691779	35	SAMEA2621607	Illumina HiSeq 2000	197	-64.3183	-53.1081	Southern Ocean
ERR4691780	5	SAMEA2621581	Illumina HiSeq 2500	198	-64.3595	-53.0063	Southern Ocean
ERR4691781	5	SAMEA2621665	Illumina HiSeq 2000	198	-63.4015	-56.7938	Southern Ocean
ERR4691782	5	SAMEA2621667	Illumina HiSeq 2000	197	-63.4015	-56.7938	Southern Ocean
ERR4691783	5	SAMEA2732833	Illumina HiSeq 2000	197	-63.3815	-56.8047	Southern Ocean
ERR4691784	5	SAMEA2732765	Illumina HiSeq 2000	199	-63.3944	-56.7958	Southern Ocean
ERR4691785	5	SAMEA2621694	Illumina HiSeq 2000	194	-57.7338	-67.1084	South Pacific
ERR4691786	155	SAMEA2621892	Illumina HiSeq 2000	194	-29.668	-101.228	South Pacific
ERR4691787	5	SAMEA2621870	Illumina HiSeq 2000	193	-29.7238	-101.16	South Pacific
ERR4691788	5	SAMEA2621844	Illumina HiSeq 2000	197	-32.7971	-87.0693	South Pacific
ERR4691789	5	SAMEA2732834	Illumina HiSeq 2000	197	-32.7969	-87.086	South Pacific
ERR4691790	5	SAMEA2732773	Illumina HiSeq 2000	194	-32.7954	-87.0839	South Pacific
ERR4691791	5	SAMEA2732772	Illumina HiSeq 2000	198	-32.7404	-87.0992	South Pacific
ERR4691792	5	SAMEA2621842	Illumina HiSeq 2000	197	-32.7971	-87.0693	South Pacific
ERR4691793	5	SAMEA2731702	Illumina HiSeq 2500	198	-23.0246	-134.923	South Pacific
ERR4691794	5	SAMEA2731724	Illumina HiSeq 2500	198	-23.0244	-134.923	South Pacific
ERR4691795	5	SAMEA2622875	Illumina HiSeq 2500	198	-6.6499	-152.424	South Pacific
ERR4691796	5	SAMEA2622875	Illumina HiSeq 2000	197	-6.6499	-152.424	South Pacific
ERR4691797	5	SAMEA2731974	Illumina HiSeq 2500	198	-6.605	-152.507	South Pacific
ERR4691798	5	SAMEA2731923	Illumina HiSeq 2500	197	-6.6264	-152.448	South Pacific
ERR4691799	5	SAMEA2731883	Illumina HiSeq 2000	198	-6.6226	-152.48	South Pacific
ERR4691800	5	SAMEA2622873	Illumina HiSeq 2000	198	-6.6499	-152.424	South Pacific
ERR4691801	100	SAMEA2622894	Illumina HiSeq 2000	198	-6.628	-152.461	South Pacific
ERR4691802	100	SAMEA2731982	Illumina HiSeq 2000	198	-6.6382	-152.514	South Pacific
ERR4691803	100	SAMEA2731938	Illumina HiSeq 2000	198	-6.6344	-152.548	South Pacific
ERR4691805	100	SAMEA2622893	Illumina HiSeq 2000	198	-6.628	-152.461	South Pacific
ERR4691806	85	SAMEA2622981	Illumina HiSeq 2000	196	6.6112	-153.054	North Pacific
ERR4691807	5	SAMEA2622955	Illumina HiSeq 2000	194	6.671	-153.066	North Pacific
ERR4691808	5	SAMEA2622086	Illumina HiSeq 2000	198	-21.146	-104.787	South Pacific
ERR4691809	5	SAMEA2732203	Illumina HiSeq 2000	197	-21.1584	-104.831	South Pacific
ERR4691810	5	SAMEA2732202	Illumina HiSeq 2000	198	-21.1526	-104.812	South Pacific
ERR4691811	5	SAMEA2732201	Illumina HiSeq 2000	198	-21.1472	-104.796	South Pacific
ERR4691812	5	SAMEA2622084	Illumina HiSeq 2000	197	-21.146	-104.787	South Pacific
ERR4691813	45	SAMEA2732923	Illumina HiSeq 2000	198	35.4135	-127.705	North Pacific
ERR4691814	45	SAMEA2732861	Illumina HiSeq 2000	198	35.3915	-127.778	North Pacific
ERR4691815	45	SAMEA2732857	Illumina HiSeq 2000	197	35.3802	-127.803	North Pacific
ERR4691816	45	SAMEA2623148	Illumina HiSeq 2000	196	35.4002	-127.75	North Pacific
ERR4691817	45	SAMEA2623146	Illumina HiSeq 2000	197	35.4002	-127.75	North Pacific
ERR4691818	5	SAMEA2732853	Illumina HiSeq 2000	197	35.3888	-127.742	North Pacific
ERR4691819	5	SAMEA2732917	Illumina HiSeq 2000	194	35.4	-127.743	North Pacific
ERR4691820	5	SAMEA2732974	Illumina HiSeq 2000	198	35.4155	-127.741	North Pacific
ERR4691822	5	SAMEA2623126	Illumina HiSeq 2000	196	35.3671	-127.742	North Pacific
ERR4691823	5	SAMEA2731664	Illumina HiSeq 2000	199	-23.0244	-134.923	South Pacific
ERR4691825	5	SAMEA2622637	Illumina HiSeq 2000	199	-23.0244	-134.923	South Pacific
ERR4691826	5	SAMEA2731582	Illumina HiSeq 2000	198	-23.0731	-135.018	South Pacific
ERR4691827	5	SAMEA2731583	Illumina HiSeq 2000	199	-23.0731	-135.018	South Pacific
ERR4691828	5	SAMEA2622646	Illumina HiSeq 2000	200	-23.073	-135.018	South Pacific
ERR4691829	5	SAMEA2622858	Illumina HiSeq 2000	200	-11.9873	-151.05	South Pacific
ERR4691830	5	SAMEA2731706	Illumina HiSeq 2000	198	-11.9668	-151.241	South Pacific
ERR4691831	5	SAMEA2731705	Illumina HiSeq 2000	198	-11.9715	-151.188	South Pacific
ERR4691832	5	SAMEA2731669	Illumina HiSeq 2000	198	-11.9805	-151.119	South Pacific
ERR4691833	5	SAMEA2622856	Illumina HiSeq 2000	198	-11.9873	-151.05	South Pacific
ERR4691834	5	SAMEA2623186	Illumina HiSeq 2000	198	32.7526	-122.001	North Pacific
ERR4691835	5	SAMEA2732557	Illumina HiSeq 2000	199	32.6744	-121.992	North Pacific
ERR4691836	5	SAMEA2623184	Illumina HiSeq 2000	198	32.7526	-122.001	North Pacific
ERR4691837	60	SAMEA2623377	Illumina HiSeq 2000	196	6.3378	-102.954	North Pacific
ERR4691838	5	SAMEA2623357	Illumina HiSeq 2500	198	6.3332	-102.943	North Pacific
ERR4691839	40	SAMEA2623562	Illumina HiSeq 2000	198	29.851	-79.7064	North Atlantic
ERR4691840	5	SAMEA2623541	Illumina HiSeq 2000	196	29.6394	-79.5395	North Atlantic
ERR4691841	5	SAMEA2622995	Illumina HiSeq 2000	196	11.2723	-152.371	North Pacific
ERR4691842	5	SAMEA2623439	Illumina HiSeq 2000	198	7.4122	-79.3017	North Pacific
ERR4691843	5	SAMEA2730908	Illumina HiSeq 2000	198	7.4161	-79.3071	North Pacific
ERR4691844	5	SAMEA2730909	Illumina HiSeq 2000	199	7.4169	-79.317	North Pacific
ERR4691845	5	SAMEA2730625	Illumina HiSeq 2000	201	7.4236	-79.3211	North Pacific
ERR4691846	5	SAMEA2623437	Illumina HiSeq 2000	201	7.4122	-79.3017	North Pacific
ERR4691847	5	SAMEA2623457	Illumina HiSeq 2000	201	9.8481	-80.0454	North Atlantic
ERR4691848	5	SAMEA2730915	Illumina HiSeq 2000	201	9.8432	-80.0621	North Atlantic
ERR4691849	5	SAMEA2730914	Illumina HiSeq 2000	201	9.8466	-80.1338	North Atlantic
ERR4691850	5	SAMEA2623459	Illumina HiSeq 2000	201	9.8481	-80.0454	North Atlantic
ERR4691851	5	SAMEA2623683	Illumina HiSeq 2000	195	34.6712	-71.3093	North Atlantic
ERR4691852	5	SAMEA2620638	Illumina HiSeq 2000	201	-12.807	45.2247	Indian
ERR4691853	5	SAMEA2623781	Illumina HiSeq 2000	197	34.1132	-49.9181	North Atlantic
ERR4691854	40	SAMEA2623837	Illumina HiSeq 2000	197	35.8427	-37.1526	North Atlantic
ERR4691855	5	SAMEA2621724	Illumina HiSeq 2000	201	-39.6466	-76.9634	South Pacific
ERR4691856	5	SAMEA2621724	Illumina HiSeq 2000	201	-39.6466	-76.9634	South Pacific
ERR4691857	5	SAMEA2621726	Illumina HiSeq 2000	201	-39.6466	-76.9634	South Pacific
ERR4691858	5	SAMEA2621726	Illumina HiSeq 2000	201	-39.6466	-76.9634	South Pacific
ERR4691859	5	SAMEA2732768	Illumina HiSeq 2000	201	-39.5788	-76.9941	South Pacific
ERR4691860	5	SAMEA2732768	Illumina HiSeq 2000	201	-39.5788	-76.9941	South Pacific
ERR4691861	5	SAMEA2732691	Illumina HiSeq 2000	200	-39.6049	-76.9812	South Pacific
ERR4691862	5	SAMEA2732691	Illumina HiSeq 2000	201	-39.6049	-76.9812	South Pacific
ERR4691863	5	SAMEA2622642	Illumina HiSeq 2000	200	-23.0242	-134.923	South Pacific
ERR4691864	5	SAMEA2622642	Illumina HiSeq 2000	201	-23.0242	-134.923	South Pacific
ERR4691865	5	SAMEA2621465	Illumina HiSeq 2000	198	-54.3739	-65.1342	South Atlantic
ERR4691866	50	SAMEA2621049	Illumina HiSeq 2000	195	-31.027	4.6802	South Atlantic
ERR538171	5	SAMEA2611385	Illumina HiSeq 2000	198	42.1735	17.7175	Mediterranean Sea
ERR538172	55	SAMEA2591104	Illumina HiSeq 2000		42.1735	17.7252	Mediterranean Sea
ERR538173	5	SAMEA2591093	Illumina HiSeq 2000	195	42.2038	17.715	Mediterranean Sea
ERR538176	42	SAMEA2611382	Illumina HiSeq 2000		37.0112	1.946	Mediterranean Sea
ERR538177	50	SAMEA2611379	Illumina HiSeq 2000		42.1694	17.7179	Mediterranean Sea
ERR538178	5	SAMEA2591116	Illumina Genome Analyzer IIx	195	33.9179	32.898	Mediterranean Sea
ERR538179	70	SAMEA2591128	Illumina Genome Analyzer IIx		33.9235	32.8118	Mediterranean Sea
ERR538180	5	SAMEA2611378	Illumina HiSeq 2000	198	37.0242	1.9486	Mediterranean Sea
ERR538181	42	SAMEA2591082	Illumina Genome Analyzer IIx	183	37.0541	1.9478	Mediterranean Sea
ERR538182	42	SAMEA2591077	Illumina Genome Analyzer IIx		37.0541	1.9478	Mediterranean Sea
ERR538183	5	SAMEA2611380	Illumina HiSeq 2000		37.0299	1.9575	Mediterranean Sea
ERR538184	5	SAMEA2591094	Illumina HiSeq 2000	194	42.2038	17.715	Mediterranean Sea
ERR538185	5	SAMEA2611383	Illumina HiSeq 2000	196	42.1916	17.7175	Mediterranean Sea
ERR538186	5	SAMEA2591115	Illumina Genome Analyzer IIx	193	33.9179	32.898	Mediterranean Sea
ERR538188	70	SAMEA2591129	Illumina Genome Analyzer IIx		33.9235	32.8118	Mediterranean Sea
ERR538189	5	SAMEA2611384	Illumina Genome Analyzer IIx	191	33.9178	32.8849	Mediterranean Sea
ERR5654715	60	SAMEA8468941	Illumina HiSeq 2500	302	10.999	69.999	Indian
ERR5654716	3	SAMEA8468940	Illumina HiSeq 2500	302	10.999	69.999	Indian
ERR5654717	65	SAMEA8468939	Illumina HiSeq 2500	302	15	68	Indian
ERR5654718	3	SAMEA8468938	Illumina HiSeq 2500	302	15	68	Indian
ERR5654719	45	SAMEA8468937	Illumina HiSeq 2500	302	20.999	67.999	Indian
ERR588857	5	SAMEA2622766	Illumina HiSeq 2000	195	-9.1504	-140.522	South Pacific
ERR594284	115	SAMEA2622694	Illumina HiSeq 2000	199	-9.0063	-139.139	South Pacific
ERR594285	120	SAMEA2622799	Illumina HiSeq 2000	199	-9.0714	-140.597	South Pacific
ERR594286	5	SAMEA2621204	Illumina HiSeq 2000	202	-20.9354	-35.1803	South Atlantic
ERR594287	5	SAMEA2622763	Illumina HiSeq 2000	198	-9.1504	-140.522	South Pacific
ERR594288	5	SAMEA2619531	Illumina HiSeq 2000	195	39.1633	5.916	Mediterranean Sea
ERR594289	800	SAMEA2621295	Illumina HiSeq 2000	202	-30.1471	-43.2915	South Atlantic
ERR594290	600	SAMEA2619974	Illumina HiSeq 2000	202	20.8457	63.5851	Indian
ERR594291	30	SAMEA2620894	Illumina HiSeq 2000	202	-35.2421	26.3048	Indian
ERR594292	5	SAMEA2622656	Illumina HiSeq 2000	199	-8.9971	-139.196	South Pacific
ERR594293	150	SAMEA2622736	Illumina HiSeq 2000	199	-8.9109	-140.285	South Pacific
ERR594294	50	SAMEA2621044	Illumina HiSeq 2000	202	-31.027	4.6802	South Atlantic
ERR594295	5	SAMEA2620198	Illumina HiSeq 2000	202	14.6059	69.9776	Indian
ERR594296	5	SAMEA2622765	Illumina HiSeq 2000	198	-9.1504	-140.522	South Pacific
ERR594297	5	SAMEA2621021	Illumina HiSeq 2000	202	-31.0266	4.665	South Atlantic
ERR594298	150	SAMEA2621222	Illumina HiSeq 2000	202	-21.0292	-35.3498	South Atlantic
ERR594299	800	SAMEA2621099	Illumina HiSeq 2000	202	-20.4075	-3.1641	South Atlantic
ERR594300	140	SAMEA2622843	Illumina HiSeq 2000	196	-8.8999	-142.546	South Pacific
ERR594301	115	SAMEA2622696	Illumina HiSeq 2000	198	-9.0063	-139.139	South Pacific
ERR594302	700	SAMEA2621003	Illumina HiSeq 2000	202	-31.0198	4.6685	South Atlantic
ERR594303	120	SAMEA2621278	Illumina HiSeq 2000	202	-30.1484	-43.2705	South Atlantic
ERR594304	115	SAMEA2622695	Illumina HiSeq 2000	200	-9.0063	-139.139	South Pacific
ERR594305	600	SAMEA2622677	Illumina HiSeq 2000	198	-8.9729	-139.239	South Pacific
ERR594306	5	SAMEA2622658	Illumina HiSeq 2000	200	-8.9971	-139.196	South Pacific
ERR594307	5	SAMEA2622657	Illumina HiSeq 2000	200	-8.9971	-139.196	South Pacific
ERR594308	800	SAMEA2621099	Illumina HiSeq 2000	202	-20.4075	-3.1641	South Atlantic
ERR594309	600	SAMEA2622676	Illumina HiSeq 2000	197	-8.9729	-139.239	South Pacific
ERR594310	5	SAMEA2621203	Illumina HiSeq 2000	202	-20.9354	-35.1803	South Atlantic
ERR594311	5	SAMEA2622764	Illumina HiSeq 2000	200	-9.1504	-140.522	South Pacific
ERR594312	340	SAMEA2620039	Illumina HiSeq 2000	202	19.0351	64.5638	Indian
ERR594313	5	SAMEA2620979	Illumina HiSeq 2000	202	-32.2401	17.7103	South Atlantic
ERR594314	5	SAMEA2620413	Illumina HiSeq 2000	202	-9.3921	66.4228	Indian
ERR594315	55	SAMEA2619548	Illumina HiSeq 2000	202	39.0609	5.9422	Mediterranean Sea
ERR594316	5	SAMEA2619531	Illumina HiSeq 2000	202	39.1633	5.916	Mediterranean Sea
ERR594317	5	SAMEA2619531	Illumina HiSeq 2000	196	39.1633	5.916	Mediterranean Sea
ERR594318	5	SAMEA2621020	Illumina HiSeq 2000	202	-31.0266	4.665	South Atlantic
ERR594319	150	SAMEA2622738	Illumina HiSeq 2000	197	-8.9109	-140.285	South Pacific
ERR594320	5	SAMEA2620861	Illumina HiSeq 2000	202	-35.1728	26.2868	Indian
ERR594321	150	SAMEA2621221	Illumina HiSeq 2000	202	-21.0292	-35.3498	South Atlantic
ERR594322	600	SAMEA2622678	Illumina HiSeq 2000	198	-8.9729	-139.239	South Pacific
ERR594323	5	SAMEA2622823	Illumina HiSeq 2000	193	-8.9111	-142.557	South Pacific
ERR594324	65	SAMEA2620836	Illumina HiSeq 2000	202	-29.5333	37.9117	Indian
ERR594325	5	SAMEA2620980	Illumina HiSeq 2000	202	-32.2401	17.7103	South Atlantic
ERR594326	5	SAMEA2622715	Illumina HiSeq 2000	199	-8.9068	-140.283	South Pacific
ERR594327	5	SAMEA2620065	Illumina HiSeq 2000	202	18.5918	66.622	Indian
ERR594328	5	SAMEA2619888	Illumina HiSeq 2000	202	18.3967	39.875	Indian
ERR594329	55	SAMEA2619548	Illumina HiSeq 2000	197	39.0609	5.9422	Mediterranean Sea
ERR594330	5	SAMEA2620004	Illumina HiSeq 2000	202	19.0393	64.4913	Indian
ERR594331	800	SAMEA2621101	Illumina HiSeq 2000	202	-20.4075	-3.1641	South Atlantic
ERR594332	5	SAMEA2621260	Illumina HiSeq 2000	202	-30.1367	-43.2899	South Atlantic
ERR594333	800	SAMEA2621242	Illumina HiSeq 2000	202	-20.9315	-35.1794	South Atlantic
ERR594334	5	SAMEA2619935	Illumina HiSeq 2000	202	20.8183	63.5047	Indian
ERR594335	5	SAMEA2621076	Illumina HiSeq 2000	202	-20.4091	-3.1759	South Atlantic
ERR594336	120	SAMEA2621277	Illumina HiSeq 2000	202	-30.1484	-43.2705	South Atlantic
ERR594337	150	SAMEA2622737	Illumina HiSeq 2000	199	-8.9109	-140.285	South Pacific
ERR594338	120	SAMEA2622801	Illumina HiSeq 2000	197	-9.0714	-140.597	South Pacific
ERR594339	5	SAMEA2622822	Illumina HiSeq 2000	197	-8.9111	-142.557	South Pacific
ERR594340	5	SAMEA2621259	Illumina HiSeq 2000	202	-30.1367	-43.2899	South Atlantic
ERR594341	140	SAMEA2622841	Illumina HiSeq 2000	195	-8.8999	-142.546	South Pacific
ERR594342	140	SAMEA2622842	Illumina HiSeq 2000	197	-8.8999	-142.546	South Pacific
ERR594343	120	SAMEA2622800	Illumina HiSeq 2000	199	-9.0714	-140.597	South Pacific
ERR594344	5	SAMEA2622821	Illumina HiSeq 2000	196	-8.9111	-142.557	South Pacific
ERR594345	600	SAMEA2619974	Illumina HiSeq 2000	202	20.8457	63.5851	Indian
ERR594346	270	SAMEA2620106	Illumina HiSeq 2000	202	18.7341	66.3896	Indian
ERR594347	5	SAMEA2622716	Illumina HiSeq 2000	197	-8.9068	-140.283	South Pacific
ERR594348	50	SAMEA2621045	Illumina HiSeq 2000	202	-31.027	4.6802	South Atlantic
ERR594349	5	SAMEA2621075	Illumina HiSeq 2000	202	-20.4091	-3.1759	South Atlantic
ERR594352	60	SAMEA2619686	Illumina HiSeq 2000	188	35.7528	14.2765	Mediterranean Sea
ERR594353	5	SAMEA2621085	Illumina HiSeq 2000	194	-20.4091	-3.1759	South Atlantic
ERR594354	5	SAMEA2621213	Illumina HiSeq 2000	193	-20.9354	-35.1803	South Atlantic
ERR594355	150	SAMEA2621229	Illumina HiSeq 2000	195	-21.0292	-35.3498	South Atlantic
ERR594356	5	SAMEA2620078	Illumina HiSeq 2000	193	18.5918	66.622	Indian
ERR594357	30	SAMEA2622357	Illumina HiSeq 2000	192	2.0299	-84.5546	North Pacific
ERR594358	5	SAMEA2619677	Illumina HiSeq 2000	186	35.759	14.2574	Mediterranean Sea
ERR594359	5	SAMEA2620879	Illumina HiSeq 2000	191	-35.1728	26.2868	Indian
ERR594360	80	SAMEA2619854	Illumina HiSeq 2000	179	23.4183	37.245	Indian
ERR594361	5	SAMEA2620879	Illumina HiSeq 2000	191	-35.1728	26.2868	Indian
ERR594362	5	SAMEA2620947	Illumina HiSeq 2000	193	-34.9449	17.9189	South Atlantic
ERR594363	25	SAMEA2620094	Illumina HiSeq 2000	193	18.5839	66.4727	Indian
ERR594364	5	SAMEA2621151	Illumina HiSeq 2000	194	-8.7789	-17.9099	South Atlantic
ERR594365	5	SAMEA2620078	Illumina HiSeq 2000	193	18.5918	66.622	Indian
ERR594366	60	SAMEA2620227	Illumina HiSeq 2000	175	14.5536	70.0128	Indian
ERR594367	60	SAMEA2620227	Illumina HiSeq 2000	184	14.5536	70.0128	Indian
ERR594368	5	SAMEA2619903	Illumina HiSeq 2000	194	18.3967	39.875	Indian
ERR594369	5	SAMEA2619950	Illumina HiSeq 2000	192	20.8183	63.5047	Indian
ERR594370	5	SAMEA2619903	Illumina HiSeq 2000	192	18.3967	39.875	Indian
ERR594371	60	SAMEA2620227	Illumina HiSeq 2000	178	14.5536	70.0128	Indian
ERR594372	60	SAMEA2620227	Illumina HiSeq 2000	176	14.5536	70.0128	Indian
ERR594373	60	SAMEA2620227	Illumina HiSeq 2000	174	14.5536	70.0128	Indian
ERR594374	5	SAMEA2620014	Illumina HiSeq 2000	193	19.0393	64.4913	Indian
ERR594375	50	SAMEA2619791	Illumina HiSeq 2000	192	39.3991	19.3997	Mediterranean Sea
ERR594376	5	SAMEA2620384	Illumina HiSeq 2000	190	-0.6625	73.161	Indian
ERR594377	90	SAMEA2621548	Illumina HiSeq 2000	188	-62.2231	-49.2139	Southern Ocean
ERR594378	5	SAMEA2619747	Illumina HiSeq 2000	194	39.8386	17.4155	Mediterranean Sea
ERR594379	100	SAMEA2621173	Illumina HiSeq 2000	195	-8.7296	-17.9604	South Atlantic
ERR594381	30	SAMEA2622357	Illumina HiSeq 2000	184	2.0299	-84.5546	North Pacific
ERR594382	30	SAMEA2620925	Illumina HiSeq 2000	192	-35.2421	26.3048	Indian
ERR594383	30	SAMEA2622357	Illumina HiSeq 2000	186	2.0299	-84.5546	North Pacific
ERR594384	5	SAMEA2620210	Illumina HiSeq 2000	193	14.6059	69.9776	Indian
ERR594385	65	SAMEA2620852	Illumina HiSeq 2000	194	-29.5333	37.9117	Indian
ERR594386	25	SAMEA2620027	Illumina HiSeq 2000	193	19.0284	64.5126	Indian
ERR594387	30	SAMEA2622357	Illumina HiSeq 2000	184	2.0299	-84.5546	North Pacific
ERR594388	800	SAMEA2621191	Illumina HiSeq 2000	189	-8.7986	-17.9034	South Atlantic
ERR594389	30	SAMEA2620967	Illumina HiSeq 2000	192	-34.8901	18.0459	South Atlantic
ERR594390	60	SAMEA2619923	Illumina HiSeq 2000	195	18.4417	39.8567	Indian
ERR594391	5	SAMEA2621033	Illumina HiSeq 2000	191	-31.0266	4.665	South Atlantic
ERR594392	5	SAMEA2620812	Illumina HiSeq 2000	193	-29.5019	37.9889	Indian
ERR594393	5	SAMEA2619838	Illumina HiSeq 2000	194	23.36	37.2183	Indian
ERR594394	75	SAMEA2620588	Illumina HiSeq 2000	194	-16.9534	53.9601	Indian
ERR594395	5	SAMEA2620991	Illumina HiSeq 2000	193	-32.2401	17.7103	South Atlantic
ERR594396	5	SAMEA2619779	Illumina HiSeq 2000	194	39.3888	19.3905	Mediterranean Sea
ERR594397	25	SAMEA2620094	Illumina HiSeq 2000	192	18.5839	66.4727	Indian
ERR594398	5	SAMEA2620256	Illumina HiSeq 2000	194	6.0001	73.8955	Indian
ERR594399	25	SAMEA2620027	Illumina HiSeq 2000	192	19.0284	64.5126	Indian
ERR594400	5	SAMEA2620014	Illumina HiSeq 2000	194	19.0393	64.4913	Indian
ERR594401	5	SAMEA2619815	Illumina HiSeq 2000	191	27.16	34.835	North Pacific
ERR594402	17	SAMEA2619962	Illumina HiSeq 2000	194	20.8222	63.5133	Indian
ERR594403	5	SAMEA2620256	Illumina HiSeq 2000	194	6.0001	73.8955	Indian
ERR594404	5	SAMEA2620991	Illumina HiSeq 2000	193	-32.2401	17.7103	South Atlantic
ERR594405	70	SAMEA2591132	Illumina HiSeq 2000	187	33.9235	32.8118	Mediterranean Sea
ERR594406	5	SAMEA2619747	Illumina HiSeq 2000	194	39.8386	17.4155	Mediterranean Sea
ERR594407	800	SAMEA2621107	Illumina HiSeq 2000	189	-20.4075	-3.1641	South Atlantic
ERR594408	55	SAMEA2591107	Illumina HiSeq 2000	194	42.1735	17.7252	Mediterranean Sea
ERR594409	40	SAMEA2621448	Illumina HiSeq 2000	192	-47.2007	-57.9446	South Atlantic
ERR594410	5	SAMEA2619815	Illumina HiSeq 2000	192	27.16	34.835	North Pacific
ERR594411	5	SAMEA2621271	Illumina HiSeq 2000	190	-30.1367	-43.2899	South Atlantic
ERR594412	5	SAMEA2622331	Illumina HiSeq 2000	196	1.9928	-84.5766	North Pacific
ERR594413	80	SAMEA2620273	Illumina HiSeq 2000	195	5.9998	73.9067	Indian
ERR594414	30	SAMEA2620925	Illumina HiSeq 2000	193	-35.2421	26.3048	Indian
ERR594415	50	SAMEA2621061	Illumina HiSeq 2000	189	-31.027	4.6802	South Atlantic
ERR598942	45	SAMEA2623135	Illumina HiSeq 2000	197	35.4002	-127.75	North Pacific
ERR598943	5	SAMEA2622173	Illumina HiSeq 2000	200	-5.2529	-85.1545	South Pacific
ERR598944	800	SAMEA2623907	Illumina HiSeq 2000	198	43.7182	-16.8714	North Atlantic
ERR598945	5	SAMEA2621487	Illumina HiSeq 2000	199	-60.2287	-60.6476	Southern Ocean
ERR598946	177	SAMEA2622149	Illumina HiSeq 2000	197	-12.9794	-96.0232	South Pacific
ERR598947	700	SAMEA2620995	Illumina HiSeq 2000	198	-31.0198	4.6685	South Atlantic
ERR598948	115	SAMEA2622690	Illumina HiSeq 2000	198	-9.0063	-139.139	South Pacific
ERR598949	25	SAMEA2620021	Illumina HiSeq 2000	198	19.0284	64.5126	Indian
ERR598950	40	SAMEA2619399	Illumina HiSeq 2000	200	36.5533	-6.5669	North Atlantic
ERR598951	5	SAMEA2619766	Illumina HiSeq 2000	199	39.3888	19.3905	Mediterranean Sea
ERR598952	30	SAMEA2622336	Illumina HiSeq 2000	199	2.0299	-84.5546	North Pacific
ERR598953	177	SAMEA2622149	Illumina HiSeq 2000	197	-12.9794	-96.0232	South Pacific
ERR598954	5	SAMEA2622518	Illumina HiSeq 2000	197	-23.2811	-129.395	South Pacific
ERR598955	5	SAMEA2619376	Illumina HiSeq 2000	198	36.5533	-6.5669	North Atlantic
ERR598956	150	SAMEA2622733	Illumina HiSeq 2000	199	-8.9109	-140.285	South Pacific
ERR598957	155	SAMEA2622545	Illumina HiSeq 2000	196	-23.2189	-129.5	South Pacific
ERR598958	250	SAMEA2623756	Illumina HiSeq 2000	197	34.1504	-56.9684	North Atlantic
ERR598959	5	SAMEA2619879	Illumina HiSeq 2000	197	18.3967	39.875	Indian
ERR598960	850	SAMEA2620882	Illumina HiSeq 2000	196	-35.1889	26.2905	Indian
ERR598961	90	SAMEA2622478	Illumina HiSeq 2000	198	-16.9587	-100.675	South Pacific
ERR598962	40	SAMEA2622219	Illumina HiSeq 2000	199	-5.2669	-85.2732	South Pacific
ERR598963	5	SAMEA2623774	Illumina HiSeq 2000	197	34.1132	-49.9181	North Atlantic
ERR598964	740	SAMEA2623794	Illumina HiSeq 2000	196	34.0771	-49.8233	North Atlantic
ERR598965	35	SAMEA2621812	Illumina HiSeq 2000	197	-33.9116	-73.0537	South Pacific
ERR598966	5	SAMEA2619927	Illumina HiSeq 2000	200	20.8183	63.5047	Indian
ERR598967	5	SAMEA2621859	Illumina HiSeq 2000	197	-29.7238	-101.16	South Pacific
ERR598968	5	SAMEA2623673	Illumina HiSeq 2000	198	34.6712	-71.3093	North Atlantic
ERR598969	5	SAMEA2619802	Illumina HiSeq 2000	184	27.16	34.835	North Pacific
ERR598970	5	SAMEA2620786	Illumina HiSeq 2000	210	-29.5019	37.9889	Indian
ERR598971	380	SAMEA2622362	Illumina HiSeq 2000	196	2.0649	-84.5546	North Pacific
ERR598972	65	SAMEA2620828	Illumina HiSeq 2000	200	-29.5333	37.9117	Indian
ERR598973	5	SAMEA2620929	Illumina HiSeq 2000	207	-34.9449	17.9189	South Atlantic
ERR598974	17	SAMEA2619952	Illumina HiSeq 2000	199	20.8222	63.5133	Indian
ERR598975	60	SAMEA2619907	Illumina HiSeq 2000	196	18.4417	39.8567	Indian
ERR598976	5	SAMEA2623850	Illumina HiSeq 2000	197	36.1715	-29.023	North Atlantic
ERR598977	60	SAMEA2620217	Illumina HiSeq 2000	188	14.5536	70.0128	Indian
ERR598978	5	SAMEA2622173	Illumina HiSeq 2000	198	-5.2529	-85.1545	South Pacific
ERR598979	5	SAMEA2620855	Illumina HiSeq 2000	191	-35.1728	26.2868	Indian
ERR598980	550	SAMEA2623098	Illumina HiSeq 2000	196	31.528	-159.022	North Pacific
ERR598981	177	SAMEA2622149	Illumina HiSeq 2000	198	-12.9794	-96.0232	South Pacific
ERR598982	30	SAMEA2620950	Illumina HiSeq 2000	207	-34.8901	18.0459	South Atlantic
ERR598983	5	SAMEA2623627	Illumina HiSeq 2000	197	39.2305	-70.0377	North Atlantic
ERR598984	5	SAMEA2621132	Illumina HiSeq 2000	196	-8.7789	-17.9099	South Atlantic
ERR598985	640	SAMEA2623513	Illumina HiSeq 2000	197	25.6236	-88.45	North Pacific
ERR598986	80	SAMEA2623868	Illumina HiSeq 2000	196	36.1811	-28.9373	North Atlantic
ERR598987	40	SAMEA2623295	Illumina HiSeq 2000	199	14.2075	-116.647	North Pacific
ERR598988	120	SAMEA2622796	Illumina HiSeq 2000	200	-9.0714	-140.597	South Pacific
ERR598989	5	SAMEA2623275	Illumina HiSeq 2000	196	14.2035	-116.626	North Pacific
ERR598990	30	SAMEA2620890	Illumina HiSeq 2000	194	-35.2421	26.3048	Indian
ERR598991	5	SAMEA2619879	Illumina HiSeq 2000	197	18.3967	39.875	Indian
ERR598992	5	SAMEA2622652	Illumina HiSeq 2000	198	-8.9971	-139.196	South Pacific
ERR598993	5	SAMEA2619667	Illumina HiSeq 2000	198	35.759	14.2574	Mediterranean Sea
ERR598994	5	SAMEA2620970	Illumina HiSeq 2000	208	-32.2401	17.7103	South Atlantic
ERR598996	40	SAMEA2623826	Illumina HiSeq 2000	198	35.8427	-37.1526	North Atlantic
ERR598997	5	SAMEA2622316	Illumina HiSeq 2000	199	1.9928	-84.5766	North Pacific
ERR598998	150	SAMEA2622733	Illumina HiSeq 2000	199	-8.9109	-140.285	South Pacific
ERR598999	600	SAMEA2622673	Illumina HiSeq 2000	199	-8.9729	-139.239	South Pacific
ERR599000	800	SAMEA2621232	Illumina HiSeq 2000	196	-20.9315	-35.1794	South Atlantic
ERR599001	5~160	SAMEA2623919	Illumina HiSeq 2000	197	43.7684	-16.9047	North Atlantic
ERR599002	75	SAMEA2620570	Illumina HiSeq 2000	198	-16.9534	53.9601	Indian
ERR599003	5	SAMEA2619376	Illumina HiSeq 2000	189	36.5533	-6.5669	North Atlantic
ERR599004	450	SAMEA2623390	Illumina HiSeq 2000	198	6.3559	-103.06	North Pacific
ERR599005	800	SAMEA2621176	Illumina HiSeq 2000	195	-8.7986	-17.9034	South Atlantic
ERR599006	5	SAMEA2621254	Illumina HiSeq 2000	193	-30.1367	-43.2899	South Atlantic
ERR599007	40	SAMEA2622219	Illumina HiSeq 2000	198	-5.2669	-85.2732	South Pacific
ERR599008	790	SAMEA2621551	Illumina HiSeq 2000	194	-61.9689	-49.5017	Southern Ocean
ERR599009	5	SAMEA2621401	Illumina HiSeq 2000	196	-47.1863	-58.2902	South Atlantic
ERR599010	5	SAMEA2621198	Illumina HiSeq 2000	189	-20.9354	-35.1803	South Atlantic
ERR599011	5	SAMEA2620194	Illumina HiSeq 2000	200	14.6059	69.9776	Indian
ERR599012	5	SAMEA2620756	Illumina HiSeq 2000	198	-22.3368	40.3412	Indian
ERR599013	80	SAMEA2620259	Illumina HiSeq 2000	188	5.9998	73.9067	Indian
ERR599014	50	SAMEA2622402	Illumina HiSeq 2000	196	-1.9002	-84.6265	South Pacific
ERR599015	375	SAMEA2623314	Illumina HiSeq 2000	198	14.2025	-116.643	North Pacific
ERR599016	75	SAMEA2620570	Illumina HiSeq 2000	200	-16.9534	53.9601	Indian
ERR599017	50	SAMEA2621037	Illumina HiSeq 2000	190	-31.027	4.6802	South Atlantic
ERR599018	30	SAMEA2620890	Illumina HiSeq 2000	195	-35.2421	26.3048	Indian
ERR599019	5	SAMEA2620404	Illumina HiSeq 2000	200	-9.3921	66.4228	Indian
ERR599020	380	SAMEA2622429	Illumina HiSeq 2000	197	-1.8902	-84.6141	South Pacific
ERR599021	1000	SAMEA2620815	Illumina HiSeq 2000	196	-29.5046	37.9599	Indian
ERR599022	5	SAMEA2621254	Illumina HiSeq 2000	188	-30.1367	-43.2899	South Atlantic
ERR599023	65	SAMEA2620828	Illumina HiSeq 2000	192	-29.5333	37.9117	Indian
ERR599024	5	SAMEA2622074	Illumina HiSeq 2000	198	-21.146	-104.787	South Pacific
ERR599025	65	SAMEA2620828	Illumina HiSeq 2000	200	-29.5333	37.9117	Indian
ERR599026	66	SAMEA2620734	Illumina HiSeq 2000	198	-17.2855	42.2866	Indian
ERR599027	40	SAMEA2621423	Illumina HiSeq 2000	200	-47.2007	-57.9446	South Atlantic
ERR599028	17	SAMEA2619952	Illumina HiSeq 2000	197	20.8222	63.5133	Indian
ERR599029	5	SAMEA2623446	Illumina HiSeq 2000	198	9.8481	-80.0454	North Atlantic
ERR599030	5	SAMEA2623350	Illumina HiSeq 2000	198	6.3332	-102.943	North Pacific
ERR599031	600	SAMEA2619970	Illumina HiSeq 2000	198	20.8457	63.5851	Indian
ERR599032	40	SAMEA2622923	Illumina HiSeq 2000	198	0.0222	-153.686	North Pacific
ERR599033	600	SAMEA2622673	Illumina HiSeq 2000	198	-8.9729	-139.239	South Pacific
ERR599034	850	SAMEA2620882	Illumina HiSeq 2000	199	-35.1889	26.2905	Indian
ERR599035	5	SAMEA2621401	Illumina HiSeq 2000	199	-47.1863	-58.2902	South Atlantic
ERR599036	5	SAMEA2622759	Illumina HiSeq 2000	199	-9.1504	-140.522	South Pacific
ERR599037	270	SAMEA2620097	Illumina HiSeq 2000	194	18.7341	66.3896	Indian
ERR599038	5	SAMEA2622901	Illumina HiSeq 2000	198	0.0003	-153.676	North Pacific
ERR599039	5	SAMEA2622376	Illumina HiSeq 2000	198	-2.0133	-84.589	South Pacific
ERR599040	150	SAMEA2621216	Illumina HiSeq 2000	185	-21.0292	-35.3498	South Atlantic
ERR599041	5	SAMEA2619818	Illumina HiSeq 2000	198	23.36	37.2183	Indian
ERR599042	188	SAMEA2622021	Illumina HiSeq 2000	199	-25.826	-111.729	South Pacific
ERR599043	5	SAMEA2619766	Illumina HiSeq 2000	197	39.3888	19.3905	Mediterranean Sea
ERR599044	800	SAMEA2621092	Illumina HiSeq 2000	196	-20.4075	-3.1641	South Atlantic
ERR599045	5	SAMEA2620339	Illumina HiSeq 2000	200	0.0033	71.6428	Indian
ERR599046	120	SAMEA2621272	Illumina HiSeq 2000	188	-30.1484	-43.2705	South Atlantic
ERR599047	640	SAMEA2623693	Illumina HiSeq 2000	198	34.6663	-71.2907	North Atlantic
ERR599048	800	SAMEA2621176	Illumina HiSeq 2000	199	-8.7986	-17.9034	South Atlantic
ERR599049	5	SAMEA2619857	Illumina HiSeq 2000	196	21.9467	38.2517	Indian
ERR599050	5	SAMEA2621839	Illumina HiSeq 2000	198	-32.7971	-87.0693	South Pacific
ERR599051	450	SAMEA2623390	Illumina HiSeq 2000	199	6.3559	-103.06	North Pacific
ERR599053	60	SAMEA2620217	Illumina HiSeq 2000	197	14.5536	70.0128	Indian
ERR599054	5	SAMEA2620339	Illumina HiSeq 2000	197	0.0033	71.6428	Indian
ERR599055	480	SAMEA2622197	Illumina HiSeq 2000	198	-5.261	-85.1678	South Pacific
ERR599056	50	SAMEA2621037	Illumina HiSeq 2000	204	-31.027	4.6802	South Atlantic
ERR599057	5	SAMEA2620651	Illumina HiSeq 2000	198	-15.3424	43.2965	Indian
ERR599058	5	SAMEA2620672	Illumina HiSeq 2000	192	-17.0248	42.7401	Indian
ERR599059	5	SAMEA2621487	Illumina HiSeq 2000	196	-60.2287	-60.6476	Southern Ocean
ERR599060	450	SAMEA2623390	Illumina HiSeq 2000	199	6.3559	-103.06	North Pacific
ERR599061	80	SAMEA2619840	Illumina HiSeq 2000	199	23.4183	37.245	Indian
ERR599062	600	SAMEA2619970	Illumina HiSeq 2000	196	20.8457	63.5851	Indian
ERR599063	5	SAMEA2622097	Illumina HiSeq 2000	199	-13.0023	-95.9759	South Pacific
ERR599064	5	SAMEA2621779	Illumina HiSeq 2000	199	-34.0614	-73.1066	South Pacific
ERR599065	30	SAMEA2622336	Illumina HiSeq 2000	197	2.0299	-84.5546	North Pacific
ERR599066	5	SAMEA2622817	Illumina HiSeq 2000	199	-8.9111	-142.557	South Pacific
ERR599067	380	SAMEA2622362	Illumina HiSeq 2000	199	2.0649	-84.5546	North Pacific
ERR599068	5	SAMEA2620929	Illumina HiSeq 2000	207	-34.9449	17.9189	South Atlantic
ERR599069	5	SAMEA2622759	Illumina HiSeq 2000	199	-9.1504	-140.522	South Pacific
ERR599070	40	SAMEA2623295	Illumina HiSeq 2000	199	14.2075	-116.647	North Pacific
ERR599071	488	SAMEA2622048	Illumina HiSeq 2000	194	-25.8076	-111.691	South Pacific
ERR599072	696	SAMEA2622568	Illumina HiSeq 2000	196	-23.2232	-129.599	South Pacific
ERR599073	60	SAMEA2619678	Illumina HiSeq 2000	198	35.7528	14.2765	Mediterranean Sea
ERR599074	5	SAMEA2620194	Illumina HiSeq 2000	196	14.6059	69.9776	Indian
ERR599075	5	SAMEA2620230	Illumina HiSeq 2000	197	6.0001	73.8955	Indian
ERR599076	375	SAMEA2623314	Illumina HiSeq 2000	199	14.2025	-116.643	North Pacific
ERR599077	5	SAMEA2622452	Illumina HiSeq 2000	197	-16.9601	-100.633	South Pacific
ERR599078	5	SAMEA2623886	Illumina HiSeq 2000	198	43.6792	-16.8344	North Atlantic
ERR599079	188	SAMEA2622021	Illumina HiSeq 2000	197	-25.826	-111.729	South Pacific
ERR599080	5	SAMEA2622759	Illumina HiSeq 2000	199	-9.1504	-140.522	South Pacific
ERR599081	50	SAMEA2622119	Illumina HiSeq 2000	198	-12.9723	-96.0122	South Pacific
ERR599082	25	SAMEA2620021	Illumina HiSeq 2000	195	19.0284	64.5126	Indian
ERR599083	600	SAMEA2622673	Illumina HiSeq 2000	198	-8.9729	-139.239	South Pacific
ERR599084	120	SAMEA2622796	Illumina HiSeq 2000	200	-9.0714	-140.597	South Pacific
ERR599085	488	SAMEA2622048	Illumina HiSeq 2000	198	-25.8076	-111.691	South Pacific
ERR599086	350	SAMEA2622499	Illumina HiSeq 2000	196	-16.9486	-100.671	South Pacific
ERR599087	60	SAMEA2623370	Illumina HiSeq 2000	197	6.3378	-102.954	North Pacific
ERR599088	5	SAMEA2620786	Illumina HiSeq 2000	208	-29.5019	37.9889	Indian
ERR599089	120	SAMEA2622796	Illumina HiSeq 2000	200	-9.0714	-140.597	South Pacific
ERR599090	5	SAMEA2621509	Illumina HiSeq 2000	195	-62.0385	-49.529	Southern Ocean
ERR599091	5	SAMEA2622817	Illumina HiSeq 2000	199	-8.9111	-142.557	South Pacific
ERR599092	60	SAMEA2619678	Illumina HiSeq 2000	199	35.7528	14.2765	Mediterranean Sea
ERR599093	5	SAMEA2621990	Illumina HiSeq 2000	197	-25.8051	-111.72	South Pacific
ERR599094	50	SAMEA2619782	Illumina HiSeq 2000	197	39.3991	19.3997	Mediterranean Sea
ERR599095	40	SAMEA2619399	Illumina HiSeq 2000	195	36.5533	-6.5669	North Atlantic
ERR599096	600	SAMEA2622673	Illumina HiSeq 2000	198	-8.9729	-139.239	South Pacific
ERR599097	80	SAMEA2619840	Illumina HiSeq 2000	197	23.4183	37.245	Indian
ERR599098	5	SAMEA2620542	Illumina HiSeq 2000	198	-16.957	53.9801	Indian
ERR599099	40	SAMEA2623295	Illumina HiSeq 2000	199	14.2075	-116.647	North Pacific
ERR599100	125	SAMEA2623488	Illumina HiSeq 2000	198	25.6168	-88.4532	North Pacific
ERR599101	120	SAMEA2621272	Illumina HiSeq 2000	196	-30.1484	-43.2705	South Atlantic
ERR599102	5	SAMEA2620000	Illumina HiSeq 2000	197	19.0393	64.4913	Indian
ERR599103	50	SAMEA2621037	Illumina HiSeq 2000	204	-31.027	4.6802	South Atlantic
ERR599104	90	SAMEA2621536	Illumina HiSeq 2000	199	-62.2231	-49.2139	Southern Ocean
ERR599105	5	SAMEA2621132	Illumina HiSeq 2000	199	-8.7789	-17.9099	South Atlantic
ERR599106	5	SAMEA2619802	Illumina HiSeq 2000	195	27.16	34.835	North Pacific
ERR599107	30	SAMEA2620950	Illumina HiSeq 2000	206	-34.8901	18.0459	South Atlantic
ERR599108	30	SAMEA2622336	Illumina HiSeq 2000	198	2.0299	-84.5546	North Pacific
ERR599109	340	SAMEA2620035	Illumina HiSeq 2000	199	19.0351	64.5638	Indian
ERR599110	30	SAMEA2620890	Illumina HiSeq 2000	193	-35.2421	26.3048	Indian
ERR599111	60	SAMEA2619907	Illumina HiSeq 2000	195	18.4417	39.8567	Indian
ERR599112	1000	SAMEA2620666	Illumina HiSeq 2000	194	-15.3379	43.2948	Indian
ERR599113	50	SAMEA2622119	Illumina HiSeq 2000	199	-12.9723	-96.0122	South Pacific
ERR599114	5	SAMEA2622817	Illumina HiSeq 2000	199	-8.9111	-142.557	South Pacific
ERR599115	650	SAMEA2623155	Illumina HiSeq 2000	195	35.2698	-127.727	North Pacific
ERR599116	5	SAMEA2619818	Illumina HiSeq 2000	199	23.36	37.2183	Indian
ERR599117	150	SAMEA2622733	Illumina HiSeq 2000	199	-8.9109	-140.285	South Pacific
ERR599118	5	SAMEA2622316	Illumina HiSeq 2000	198	1.9928	-84.5766	North Pacific
ERR599119	5	SAMEA2622817	Illumina HiSeq 2000	199	-8.9111	-142.557	South Pacific
ERR599120	5	SAMEA2621990	Illumina HiSeq 2000	199	-25.8051	-111.72	South Pacific
ERR599121	90	SAMEA2621536	Illumina HiSeq 2000	192	-62.2231	-49.2139	Southern Ocean
ERR599122	40	SAMEA2621423	Illumina HiSeq 2000	194	-47.2007	-57.9446	South Atlantic
ERR599123	5	SAMEA2623734	Illumina HiSeq 2000	196	31.6948	-64.2489	North Atlantic
ERR599124	800	SAMEA2621287	Illumina HiSeq 2000	199	-30.1471	-43.2915	South Atlantic
ERR599125	790	SAMEA2621551	Illumina HiSeq 2000	198	-61.9689	-49.5017	Southern Ocean
ERR599126	5	SAMEA2621198	Illumina HiSeq 2000	194	-20.9354	-35.1803	South Atlantic
ERR599127	375	SAMEA2623314	Illumina HiSeq 2000	199	14.2025	-116.643	North Pacific
ERR599128	480	SAMEA2622197	Illumina HiSeq 2000	197	-5.261	-85.1678	South Pacific
ERR599129	5	SAMEA2621013	Illumina HiSeq 2000	200	-31.0266	4.665	South Atlantic
ERR599130	80	SAMEA2620259	Illumina HiSeq 2000	195	5.9998	73.9067	Indian
ERR599131	700	SAMEA2620995	Illumina HiSeq 2000	199	-31.0198	4.6685	South Atlantic
ERR599132	480	SAMEA2622197	Illumina HiSeq 2000	194	-5.261	-85.1678	South Pacific
ERR599133	100	SAMEA2621155	Illumina HiSeq 2000	197	-8.7296	-17.9604	South Atlantic
ERR599134	5	SAMEA2619857	Illumina HiSeq 2000	197	21.9467	38.2517	Indian
ERR599135	5	SAMEA2621066	Illumina HiSeq 2000	186	-20.4091	-3.1759	South Atlantic
ERR599136	5	SAMEA2623463	Illumina HiSeq 2000	198	25.5264	-88.394	North Pacific
ERR599137	100	SAMEA2621155	Illumina HiSeq 2000	200	-8.7296	-17.9604	South Atlantic
ERR599138	5	SAMEA2620404	Illumina HiSeq 2000	196	-9.3921	66.4228	Indian
ERR599139	5	SAMEA2620542	Illumina HiSeq 2000	198	-16.957	53.9801	Indian
ERR599140	5	SAMEA2619667	Illumina HiSeq 2000	192	35.759	14.2574	Mediterranean Sea
ERR599141	5	SAMEA2620230	Illumina HiSeq 2000	188	6.0001	73.8955	Indian
ERR599142	5	SAMEA2623059	Illumina HiSeq 2000	198	31.5213	-158.996	North Pacific
ERR599143	5	SAMEA2619927	Illumina HiSeq 2000	197	20.8183	63.5047	Indian
ERR599144	5	SAMEA2620970	Illumina HiSeq 2000	209	-32.2401	17.7103	South Atlantic
ERR599145	25	SAMEA2620081	Illumina HiSeq 2000	198	18.5839	66.4727	Indian
ERR599146	5	SAMEA2620855	Illumina HiSeq 2000	196	-35.1728	26.2868	Indian
ERR599147	40	SAMEA2623295	Illumina HiSeq 2000	199	14.2075	-116.647	North Pacific
ERR599148	150	SAMEA2621216	Illumina HiSeq 2000	193	-21.0292	-35.3498	South Atlantic
ERR599149	800	SAMEA2621092	Illumina HiSeq 2000	198	-20.4075	-3.1641	South Atlantic
ERR599150	5	SAMEA2620786	Illumina HiSeq 2000	198	-29.5019	37.9889	Indian
ERR599151	5	SAMEA2622759	Illumina HiSeq 2000	199	-9.1504	-140.522	South Pacific
ERR599152	375	SAMEA2623314	Illumina HiSeq 2000	199	14.2025	-116.643	North Pacific
ERR599153	50	SAMEA2619782	Illumina HiSeq 2000	197	39.3991	19.3997	Mediterranean Sea
ERR599154	800	SAMEA2621232	Illumina HiSeq 2000	198	-20.9315	-35.1794	South Atlantic
ERR599155	5	SAMEA2619818	Illumina HiSeq 2000	199	23.36	37.2183	Indian
ERR599156	140	SAMEA2622837	Illumina HiSeq 2000	196	-8.8999	-142.546	South Pacific
ERR599157	150	SAMEA2622733	Illumina HiSeq 2000	199	-8.9109	-140.285	South Pacific
ERR599158	5	SAMEA2620000	Illumina HiSeq 2000	200	19.0393	64.4913	Indian
ERR599159	800	SAMEA2621287	Illumina HiSeq 2000	191	-30.1471	-43.2915	South Atlantic
ERR599160	5	SAMEA2622710	Illumina HiSeq 2000	196	-8.9068	-140.283	South Pacific
ERR599161	120	SAMEA2622796	Illumina HiSeq 2000	199	-9.0714	-140.597	South Pacific
ERR599162	5	SAMEA2623426	Illumina HiSeq 2000	199	7.4122	-79.3017	North Pacific
ERR599163	5	SAMEA2622097	Illumina HiSeq 2000	199	-13.0023	-95.9759	South Pacific
ERR599164	1000	SAMEA2620815	Illumina HiSeq 2000	194	-29.5046	37.9599	Indian
ERR599165	5	SAMEA2621066	Illumina HiSeq 2000	190	-20.4091	-3.1759	South Atlantic
ERR599166	590	SAMEA2623649	Illumina HiSeq 2000	197	39.2392	-70.0343	North Atlantic
ERR599167	340	SAMEA2620035	Illumina HiSeq 2000	194	19.0351	64.5638	Indian
ERR599168	40	SAMEA2622219	Illumina HiSeq 2000	285	-5.2669	-85.2732	South Pacific
ERR599169	5	SAMEA2622097	Illumina HiSeq 2000	199	-13.0023	-95.9759	South Pacific
ERR599170	5	SAMEA2623808	Illumina HiSeq 2000	197	35.9346	-37.3032	North Atlantic
ERR599171	5	SAMEA2621013	Illumina HiSeq 2000	201	-31.0266	4.665	South Atlantic
ERR599172	270	SAMEA2620097	Illumina HiSeq 2000	197	18.7341	66.3896	Indian
ERR599173	5	SAMEA2620929	Illumina HiSeq 2000	194	-34.9449	17.9189	South Atlantic
ERR599174	5	SAMEA2621013	Illumina HiSeq 2000	188	-31.0266	4.665	South Atlantic
ERR599175	450	SAMEA2623390	Illumina HiSeq 2000	199	6.3559	-103.06	North Pacific
ERR599176	5	SAMEA2621509	Illumina HiSeq 2000	199	-62.0385	-49.529	Southern Ocean
ERR599233	30	SAMEA2620959	Illumina HiSeq 2000	193	-34.8901	18.0459	South Atlantic
ERR599234	5	SAMEA2656994	Illumina HiSeq 2000	197	-47.1899	-58.2724	South Atlantic
ERR599235	30	SAMEA2620959	Illumina HiSeq 2000	191	-34.8901	18.0459	South Atlantic
ERR599236	50	SAMEA2621052	Illumina HiSeq 2000	195	-31.027	4.6802	South Atlantic
ERR599237	5	SAMEA2621263	Illumina HiSeq 2000	195	-30.1367	-43.2899	South Atlantic
ERR599238	5	SAMEA2620985	Illumina HiSeq 2000	197	-32.2401	17.7103	South Atlantic
ERR599239	90	SAMEA2621542	Illumina HiSeq 2000	196	-62.2231	-49.2139	Southern Ocean
ERR599240	120	SAMEA2621280	Illumina HiSeq 2000	196	-30.1484	-43.2705	South Atlantic
ERR599241	5	SAMEA2656958	Illumina HiSeq 2000	196	-20.4107	-3.1775	South Atlantic
ERR599242	30	SAMEA2620959	Illumina HiSeq 2000	194	-34.8901	18.0459	South Atlantic
ERR599243	5	SAMEA2657073	Illumina HiSeq 2000	193	-31.0507	4.6603	South Atlantic
ERR599244	65	SAMEA2657083	Illumina HiSeq 2000	203	-29.5015	37.9946	Indian
ERR599245	5	SAMEA2656977	Illumina HiSeq 2000	196	-30.1506	-43.2877	South Atlantic
ERR599246	800	SAMEA2621298	Illumina HiSeq 2000	192	-30.1471	-43.2915	South Atlantic
ERR599247	5	SAMEA2657108	Illumina HiSeq 2000	196	-29.5018	37.9887	Indian
ERR599248	700	SAMEA2621006	Illumina HiSeq 2000	197	-31.0198	4.6685	South Atlantic
ERR599249	75	SAMEA2657020	Illumina HiSeq 2000	197	-16.9538	54.0043	Indian
ERR599250	5	SAMEA2657029	Illumina HiSeq 2000	195	-30.2163	-43.275	South Atlantic
ERR599251	30	SAMEA2620959	Illumina HiSeq 2000	194	-34.8901	18.0459	South Atlantic
ERR599252	30	SAMEA2620959	Illumina HiSeq 2000	193	-34.8901	18.0459	South Atlantic
ERR599253	5	SAMEA2621208	Illumina HiSeq 2000	191	-20.9354	-35.1803	South Atlantic
ERR599254	5	SAMEA2621498	Illumina HiSeq 2000	196	-60.2287	-60.6476	Southern Ocean
ERR599255	5	SAMEA2656969	Illumina HiSeq 2000	198	-32.2188	17.7054	South Atlantic
ERR599256	5	SAMEA2656961	Illumina HiSeq 2000	196	-8.7484	-17.9179	South Atlantic
ERR599257	5	SAMEA2621029	Illumina HiSeq 2000	193	-31.0266	4.665	South Atlantic
ERR599258	5	SAMEA2656971	Illumina HiSeq 2000	195	-20.3943	-3.2085	South Atlantic
ERR599259	50	SAMEA2657061	Illumina HiSeq 2000	196	-31.0292	4.6742	South Atlantic
ERR599260	700	SAMEA2621007	Illumina HiSeq 2000	196	-31.0198	4.6685	South Atlantic
ERR599261	5	SAMEA2620939	Illumina HiSeq 2000	196	-34.9449	17.9189	South Atlantic
ERR599262	120	SAMEA2657102	Illumina HiSeq 2000	198	-30.1403	-43.2641	South Atlantic
ERR599263	5	SAMEA2657067	Illumina HiSeq 2000	195	-30.1872	-43.2834	South Atlantic
ERR599264	5	SAMEA2732415	Illumina HiSeq 2000	193	-62.14	-49.3273	Southern Ocean
ERR599266	5	SAMEA2620802	Illumina HiSeq 2000	198	-29.5019	37.9889	Indian
ERR599267	5	SAMEA2621145	Illumina HiSeq 2000	197	-8.7789	-17.9099	South Atlantic
ERR599268	850	SAMEA2620888	Illumina HiSeq 2000	196	-35.1889	26.2905	Indian
ERR599269	5	SAMEA2657065	Illumina HiSeq 2000	198	-32.1745	17.6991	South Atlantic
ERR599270	5	SAMEA2621496	Illumina HiSeq 2000	198	-60.2287	-60.6476	Southern Ocean
ERR599271	30	SAMEA2620959	Illumina HiSeq 2000	202	-34.8901	18.0459	South Atlantic
ERR599272	30	SAMEA2620959	Illumina HiSeq 2000	192	-34.8901	18.0459	South Atlantic
ERR599273	30	SAMEA2620959	Illumina HiSeq 2000	195	-34.8901	18.0459	South Atlantic
ERR599274	30	SAMEA2620959	Illumina HiSeq 2000	194	-34.8901	18.0459	South Atlantic
ERR599275	150	SAMEA2621225	Illumina HiSeq 2000	194	-21.0292	-35.3498	South Atlantic
ERR599277	5	SAMEA2656956	Illumina HiSeq 2000	197	-34.9363	17.9366	South Atlantic
ERR599278	800	SAMEA2621299	Illumina HiSeq 2000	193	-30.1471	-43.2915	South Atlantic
ERR599279	30	SAMEA2657035	Illumina HiSeq 2000	198	-47.2116	-58.0266	South Atlantic
ERR599280	5	SAMEA2620556	Illumina HiSeq 2000	193	-16.957	53.9801	Indian
ERR599281	5	SAMEA2621520	Illumina HiSeq 2000	194	-62.0385	-49.529	Southern Ocean
ERR599282	5	SAMEA2657040	Illumina HiSeq 2000	196	-29.4991	37.9938	Indian
ERR599283	5	SAMEA2657033	Illumina HiSeq 2000	195	-60.3046	-60.5715	Southern Ocean
ERR599284	50	SAMEA2621048	Illumina HiSeq 2000	195	-31.027	4.6802	South Atlantic
ERR599285	30	SAMEA2620959	Illumina HiSeq 2000	194	-34.8901	18.0459	South Atlantic
ERR599286	5	SAMEA2657090	Illumina HiSeq 2000	199	-8.7726	-17.915	South Atlantic
ERR599287	100	SAMEA2657053	Illumina HiSeq 2000	197	-8.757	-17.9245	South Atlantic
ERR599288	90	SAMEA2732536	Illumina HiSeq 2000	193	-62.2024	-49.2382	Southern Ocean
ERR599289	30	SAMEA2620959	Illumina HiSeq 2000	195	-34.8901	18.0459	South Atlantic
ERR599290	100	SAMEA2621167	Illumina HiSeq 2000	194	-8.7296	-17.9604	South Atlantic
ERR599291	5	SAMEA2657049	Illumina HiSeq 2000	189	-60.2584	-60.6226	Southern Ocean
ERR599292	100	SAMEA2656972	Illumina HiSeq 2000	198	-8.6996	-17.9926	South Atlantic
ERR599293	5	SAMEA2621410	Illumina HiSeq 2000	196	-47.1863	-58.2902	South Atlantic
ERR599294	5	SAMEA2657047	Illumina HiSeq 2000	198	-16.9567	53.9809	Indian
ERR599295	5	SAMEA2657014	Illumina HiSeq 2000	198	-32.12	17.6987	South Atlantic
ERR599296	70	SAMEA2657079	Illumina HiSeq 2000	198	-16.953	53.9825	Indian
ERR599297	5	SAMEA2621027	Illumina HiSeq 2000	191	-31.0266	4.665	South Atlantic
ERR599298	5	SAMEA2621412	Illumina HiSeq 2000	195	-47.1863	-58.2902	South Atlantic
ERR599299	60	SAMEA2657013	Illumina HiSeq 2000	202	-29.4964	37.9974	Indian
ERR599300	30	SAMEA2620959	Illumina HiSeq 2000	196	-34.8901	18.0459	South Atlantic
ERR599301	5	SAMEA2657046	Illumina HiSeq 2000	198	-34.8986	18.03	South Atlantic
ERR599302	5	SAMEA2620988	Illumina HiSeq 2000	197	-32.2401	17.7103	South Atlantic
ERR599304	5	SAMEA2657082	Illumina HiSeq 2000	195	-31.0551	4.668	South Atlantic
ERR599305	5	SAMEA2621082	Illumina HiSeq 2000	195	-20.4091	-3.1759	South Atlantic
ERR599306	5	SAMEA2657078	Illumina HiSeq 2000	196	-47.1966	-58.2349	South Atlantic
ERR599307	100	SAMEA2621169	Illumina HiSeq 2000	194	-8.7296	-17.9604	South Atlantic
ERR599308	30	SAMEA2620959	Illumina HiSeq 2000	192	-34.8901	18.0459	South Atlantic
ERR599309	5	SAMEA2621209	Illumina HiSeq 2000	192	-20.9354	-35.1803	South Atlantic
ERR599310	90	SAMEA2657068	Illumina HiSeq 2000	198	-62.1943	-49.2502	Southern Ocean
ERR599311	5	SAMEA2621265	Illumina HiSeq 2000	196	-30.1367	-43.2899	South Atlantic
ERR599313	5	SAMEA2657034	Illumina HiSeq 2000	198	-20.4035	-3.1859	South Atlantic
ERR599314	5	SAMEA2657038	Illumina HiSeq 2000	199	-16.9672	53.9337	Indian
ERR599315	30	SAMEA2620959	Illumina HiSeq 2000	195	-34.8901	18.0459	South Atlantic
ERR599316	30	SAMEA2620959	Illumina HiSeq 2000	195	-34.8901	18.0459	South Atlantic
ERR599317	100	SAMEA2657100	Illumina HiSeq 2000	193	-8.6831	-18.0095	South Atlantic
ERR599318	30	SAMEA2620959	Illumina HiSeq 2000	193	-34.8901	18.0459	South Atlantic
ERR599319	40	SAMEA2621436	Illumina HiSeq 2000	196	-47.2007	-57.9446	South Atlantic
ERR599320	5	SAMEA2656992	Illumina HiSeq 2000	198	-35.2351	26.3022	Indian
ERR599321	5	SAMEA2656968	Illumina HiSeq 2000	202	-29.4985	37.9926	Indian
ERR599322	120	SAMEA2621282	Illumina HiSeq 2000	195	-30.1484	-43.2705	South Atlantic
ERR599323	30	SAMEA2620910	Illumina HiSeq 2000	191	-35.2421	26.3048	Indian
ERR599324	65	SAMEA2620845	Illumina HiSeq 2000	197	-29.5333	37.9117	Indian
ERR599325	90	SAMEA2621544	Illumina HiSeq 2000	184	-62.2231	-49.2139	Southern Ocean
ERR599326	5	SAMEA2657030	Illumina HiSeq 2000	194	-20.9514	-35.2273	South Atlantic
ERR599327	30	SAMEA2620959	Illumina HiSeq 2000	192	-34.8901	18.0459	South Atlantic
ERR599328	75	SAMEA2620581	Illumina HiSeq 2000	194	-16.9534	53.9601	Indian
ERR599329	150	SAMEA2657101	Illumina HiSeq 2000	193	-21.092	-35.417	South Atlantic
ERR599330	150	SAMEA2621226	Illumina HiSeq 2000	192	-21.0292	-35.3498	South Atlantic
ERR599331	5	SAMEA2621080	Illumina HiSeq 2000	197	-20.4091	-3.1759	South Atlantic
ERR599332	5	SAMEA2657095	Illumina HiSeq 2000	191	-20.9724	-35.2724	South Atlantic
ERR599333	150	SAMEA2656998	Illumina HiSeq 2000	197	-21.0716	-35.3964	South Atlantic
ERR599334	30	SAMEA2620959	Illumina HiSeq 2000	194	-34.8901	18.0459	South Atlantic
ERR599335	5	SAMEA2621522	Illumina HiSeq 2000	191	-62.0385	-49.529	Southern Ocean
ERR599336	5	SAMEA2657091	Illumina HiSeq 2000	198	-20.9406	-35.196	South Atlantic
ERR599337	5	SAMEA2622832	Illumina HiSeq 2000	196	-8.9111	-142.557	South Pacific
ERR599338	140	SAMEA2622852	Illumina HiSeq 2000	195	-8.8999	-142.546	South Pacific
ERR599339	5	SAMEA2620783	Illumina HiSeq 2000	194	-22.3368	40.3412	Indian
ERR599340	40	SAMEA2623309	Illumina HiSeq 2000	194	14.2075	-116.647	North Pacific
ERR599341	600	SAMEA2622685	Illumina HiSeq 2000	193	-8.9729	-139.239	South Pacific
ERR599342	5	SAMEA2622112	Illumina HiSeq 2000	194	-13.0023	-95.9759	South Pacific
ERR599343	150	SAMEA2622752	Illumina HiSeq 2000	193	-8.9109	-140.285	South Pacific
ERR599344	5	SAMEA2620421	Illumina HiSeq 2000	190	-9.3921	66.4228	Indian
ERR599345	60	SAMEA2623385	Illumina HiSeq 2000	191	6.3378	-102.954	North Pacific
ERR599346	480	SAMEA2622212	Illumina HiSeq 2000	193	-5.261	-85.1678	South Pacific
ERR599347	800	SAMEA2621247	Illumina HiSeq 2000	184	-20.9315	-35.1794	South Atlantic
ERR599348	150	SAMEA2622752	Illumina HiSeq 2000	193	-8.9109	-140.285	South Pacific
ERR599349	40	SAMEA2622242	Illumina HiSeq 2000	195	-5.2669	-85.2732	South Pacific
ERR599350	5	SAMEA2619872	Illumina HiSeq 2000	196	21.9467	38.2517	Indian
ERR599351	1000	SAMEA2620824	Illumina HiSeq 2000	191	-29.5046	37.9599	Indian
ERR599352	5	SAMEA2621502	Illumina HiSeq 2000	193	-60.2287	-60.6476	Southern Ocean
ERR599353	5	SAMEA2622190	Illumina HiSeq 2000	194	-5.2529	-85.1545	South Pacific
ERR599354	5	SAMEA2622788	Illumina HiSeq 2000	196	-9.1504	-140.522	South Pacific
ERR599355	5	SAMEA2623365	Illumina HiSeq 2000	194	6.3332	-102.943	North Pacific
ERR599356	5	SAMEA2620360	Illumina HiSeq 2000	193	0.0033	71.6428	Indian
ERR599357	5	SAMEA2622473	Illumina HiSeq 2000	194	-16.9601	-100.633	South Pacific
ERR599358	5	SAMEA2620565	Illumina HiSeq 2000	191	-16.957	53.9801	Indian
ERR599359	50	SAMEA2622142	Illumina HiSeq 2000	195	-12.9723	-96.0122	South Pacific
ERR599360	270	SAMEA2620120	Illumina HiSeq 2000	189	18.7341	66.3896	Indian
ERR599361	800	SAMEA2621300	Illumina HiSeq 2000	192	-30.1471	-43.2915	South Atlantic
ERR599362	66	SAMEA2620755	Illumina HiSeq 2000	192	-17.2855	42.2866	Indian
ERR599363	5	SAMEA2623290	Illumina HiSeq 2000	195	14.2035	-116.626	North Pacific
ERR599364	5	SAMEA2621528	Illumina HiSeq 2000	189	-62.0385	-49.529	Southern Ocean
ERR599365	450	SAMEA2623403	Illumina HiSeq 2000	185	6.3559	-103.06	North Pacific
ERR599366	375	SAMEA2623327	Illumina HiSeq 2000	189	14.2025	-116.643	North Pacific
ERR599367	120	SAMEA2622810	Illumina HiSeq 2000	196	-9.0714	-140.597	South Pacific
ERR599368	350	SAMEA2622517	Illumina HiSeq 2000	191	-16.9486	-100.671	South Pacific
ERR599369	90	SAMEA2622497	Illumina HiSeq 2000	194	-16.9587	-100.675	South Pacific
ERR599370	800	SAMEA2621247	Illumina HiSeq 2000	181	-20.9315	-35.1794	South Atlantic
ERR599371	1000	SAMEA2620668	Illumina HiSeq 2000	188	-15.3379	43.2948	Indian
ERR599372	600	SAMEA2619992	Illumina HiSeq 2000	190	20.8457	63.5851	Indian
ERR599373	790	SAMEA2621564	Illumina HiSeq 2000	189	-61.9689	-49.5017	Southern Ocean
ERR599374	120	SAMEA2621285	Illumina HiSeq 2000	195	-30.1484	-43.2705	South Atlantic
ERR599375	177	SAMEA2622166	Illumina HiSeq 2000	192	-12.9794	-96.0232	South Pacific
ERR599376	5	SAMEA2620663	Illumina HiSeq 2000	191	-15.3424	43.2965	Indian
ERR599377	115	SAMEA2622705	Illumina HiSeq 2000	190	-9.0063	-139.139	South Pacific
ERR599378	5	SAMEA2622725	Illumina HiSeq 2000	196	-8.9068	-140.283	South Pacific
ERR599379	340	SAMEA2620053	Illumina HiSeq 2000	187	19.0351	64.5638	Indian
ERR599380	5	SAMEA2622667	Illumina HiSeq 2000	190	-8.9971	-139.196	South Pacific
ERR599382	700	SAMEA2621010	Illumina HiSeq 2000	188	-31.0198	4.6685	South Atlantic
ERR599383	5	SAMEA2619625	Illumina HiSeq 2000	187	41.6686	2.7996	Mediterranean Sea
ERR599384	5	SAMEA2621416	Illumina HiSeq 2000	192	-47.1863	-58.2902	South Atlantic
ERR634968	5	SAMEA2622725	Illumina HiSeq 2000	196	-8.9068	-140.283	South Pacific
ERR7163067	NA	SAMEA10031318	Illumina HiSeq 4000	302	34.2428	126.204	North Pacific
ERR7163068	0	SAMEA10031319	Illumina HiSeq 4000	302	34.2524	126.206	North Pacific
ERR7163069	NA	SAMEA10031320	Illumina HiSeq 4000	302	34.54	128.273	North Pacific
ERR7163070	NA	SAMEA10031321	Illumina HiSeq 4000	302	34.5408	128.274	North Pacific
ERR7163071	NA	SAMEA10031322	Illumina HiSeq 4000	302	34.4047	126.709	North Pacific
ERR7163072	NA	SAMEA10031323	Illumina HiSeq 4000	302	34.3947	126.711	North Pacific
ERR7163073	NA	SAMEA10031324	Illumina HiSeq 4000	302	34.3161	126.664	North Pacific
ERR7163074	NA	SAMEA10031325	Illumina HiSeq 4000	302	34.1905	126.401	North Pacific
ERR7460762	NA	SAMEA10830260	Illumina HiSeq 4000	302	36.5211	126.525	North Pacific
ERR7460763	NA	SAMEA10830261	Illumina HiSeq 4000	302	36.5212	126.526	North Pacific
ERR7460764	NA	SAMEA10830262	Illumina HiSeq 4000	302	36.5212	126.526	North Pacific
ERR7460765	NA	SAMEA10830263	Illumina HiSeq 4000	302	36.5311	126.526	North Pacific
ERR7460766	NA	SAMEA10830264	Illumina HiSeq 4000	302	36.5312	126.525	North Pacific
ERR7460767	NA	SAMEA10830265	Illumina HiSeq 4000	302	36.5255	126.162	North Pacific
ERR7460768	NA	SAMEA10830266	Illumina HiSeq 4000	302	36.5257	126.173	North Pacific
ERR7460769	NA	SAMEA10830267	Illumina HiSeq 4000	302	36.5358	126.173	North Pacific
ERR7460770	NA	SAMEA10830268	Illumina HiSeq 4000	302	36.53	126.172	North Pacific
ERR7460771	NA	SAMEA10830269	Illumina HiSeq 4000	302	36.5357	126.172	North Pacific
ERR771040	3	SAMEA3275480	Illumina MiSeq	556	51.3749	3.21833	North Atlantic
ERR771045	2	SAMEA3275484	Illumina MiSeq	548	38.4133	27.0342	Mediterranean Sea
ERR868346	30	SAMEA2623228	Illumina HiSeq 2000	193	32.931	-121.865	North Pacific
ERR868347	5	SAMEA2622957	Illumina HiSeq 2000	195	6.671	-153.066	North Pacific
ERR868349	300	SAMEA2623581	Illumina HiSeq 2000	195	29.8556	-79.6493	North Atlantic
ERR868350	66	SAMEA2620745	Illumina HiSeq 2000	192	-17.2855	42.2866	Indian
ERR868351	5	SAMEA2623685	Illumina HiSeq 2000	194	34.6712	-71.3093	North Atlantic
ERR868352	5	SAMEA2622826	Illumina HiSeq 2000	195	-8.9111	-142.557	South Pacific
ERR868353	340	SAMEA2620043	Illumina HiSeq 2000	195	19.0351	64.5638	Indian
ERR868354	5	SAMEA2623817	Illumina HiSeq 2000	196	35.9346	-37.3032	North Atlantic
ERR868355	5	SAMEA2620418	Illumina HiSeq 2000	196	-9.3921	66.4228	Indian
ERR868356	5	SAMEA2619777	Illumina HiSeq 2000	193	39.3888	19.3905	Mediterranean Sea
ERR868357	5	SAMEA2622184	Illumina HiSeq 2000	202	-5.2529	-85.1545	South Pacific
ERR868359	140	SAMEA2622846	Illumina HiSeq 2000	197	-8.8999	-142.546	South Pacific
ERR868360	150	SAMEA2622744	Illumina HiSeq 2000	196	-8.9109	-140.285	South Pacific
ERR868361	35	SAMEA2621609	Illumina HiSeq 2000	196	-64.3183	-53.1081	Southern Ocean
ERR868362	480	SAMEA2622206	Illumina HiSeq 2000	202	-5.261	-85.1678	South Pacific
ERR868363	5	SAMEA2622770	Illumina HiSeq 2000	198	-9.1504	-140.522	South Pacific
ERR868364	50	SAMEA2622417	Illumina HiSeq 2000	194	-1.9002	-84.6265	South Pacific
ERR868365	696	SAMEA2622584	Illumina HiSeq 2000	194	-23.2232	-129.599	South Pacific
ERR868366	5	SAMEA2623723	Illumina HiSeq 2000	197	33.061	-66.5435	North Atlantic
ERR868367	125	SAMEA2623504	Illumina HiSeq 2000	194	25.6168	-88.4532	North Pacific
ERR868368	NA	SAMEA2730749	Illumina HiSeq 2000	194	18.5745	66.4895	Indian
ERR868369	5	SAMEA2619396	Illumina HiSeq 2000	194	36.5533	-6.5669	North Atlantic
ERR868370	80	SAMEA2620527	Illumina HiSeq 2000	197	-21.4689	54.3066	Indian
ERR868371	120	SAMEA2622804	Illumina HiSeq 2000	186	-9.0714	-140.597	South Pacific
ERR868372	5	SAMEA2621362	Illumina HiSeq 2000	196	-44.5342	-52.455	South Atlantic
ERR868373	68	SAMEA2619456	Illumina HiSeq 2000	198	36.0469	-4.3555	North Atlantic
ERR868374	5	SAMEA2622325	Illumina HiSeq 2000	193	1.9928	-84.5766	North Pacific
ERR868375	25	SAMEA2623958	Illumina HiSeq 2000	196	43.7056	-16.8794	North Atlantic
ERR868376	5	SAMEA2621583	Illumina HiSeq 2000	192	-64.3595	-53.0063	Southern Ocean
ERR868377	380	SAMEA2622305	Illumina HiSeq 2000	196	0.0063	-84.585	North Pacific
ERR868378	5	SAMEA2623266	Illumina HiSeq 2000	196	17.0854	-118.891	North Pacific
ERR868379	488	SAMEA2622067	Illumina HiSeq 2000	193	-25.8076	-111.691	South Pacific
ERR868380	740	SAMEA2623799	Illumina HiSeq 2000	196	34.0771	-49.8233	North Atlantic
ERR868381	90	SAMEA2622489	Illumina HiSeq 2000	202	-16.9587	-100.675	South Pacific
ERR868382	5	SAMEA2622826	Illumina HiSeq 2000	191	-8.9111	-142.557	South Pacific
ERR868383	80	SAMEA2620267	Illumina HiSeq 2000	195	5.9998	73.9067	Indian
ERR868384	746	SAMEA2623054	Illumina HiSeq 2000	195	22.7546	-158.007	North Pacific
ERR868385	115	SAMEA2623092	Illumina HiSeq 2000	196	31.5168	-159.046	North Pacific
ERR868386	110	SAMEA2623037	Illumina HiSeq 2000	198	22.7901	-157.944	North Pacific
ERR868387	5	SAMEA2621315	Illumina HiSeq 2000	196	-40.6511	-52.182	South Atlantic
ERR868388	5	SAMEA2621470	Illumina HiSeq 2000	198	-54.3739	-65.1342	South Atlantic
ERR868389	8	SAMEA2619468	Illumina HiSeq 2000	195	36.5229	-4.0023	North Atlantic
ERR868390	5	SAMEA2623359	Illumina HiSeq 2000	196	6.3332	-102.943	North Pacific
ERR868391	5	SAMEA2620503	Illumina HiSeq 2000	194	-21.5043	54.3563	Indian
ERR868393	5	SAMEA2619675	Illumina HiSeq 2000	192	35.759	14.2574	Mediterranean Sea
ERR868394	5	SAMEA2621696	Illumina HiSeq 2000	194	-57.7338	-67.1084	South Pacific
ERR868395	5	SAMEA2623743	Illumina HiSeq 2000	195	31.6948	-64.2489	North Atlantic
ERR868396	5	SAMEA2620249	Illumina HiSeq 2000	195	6.0001	73.8955	Indian
ERR868397	5	SAMEA2620071	Illumina HiSeq 2000	195	18.5918	66.622	Indian
ERR868398	60	SAMEA2623379	Illumina HiSeq 2000	194	6.3378	-102.954	North Pacific
ERR868399	5	SAMEA2620396	Illumina HiSeq 2000	198	-2.0465	72.1568	Indian
ERR868400	17	SAMEA2619958	Illumina HiSeq 2000	197	20.8222	63.5133	Indian
ERR868401	5	SAMEA2619869	Illumina HiSeq 2000	193	21.9467	38.2517	Indian
ERR868402	5	SAMEA2619798	Illumina HiSeq 2000	187	38.4761	20.1705	Mediterranean Sea
ERR868403	5	SAMEA2619745	Illumina HiSeq 2000	195	39.8386	17.4155	Mediterranean Sea
ERR868404	5	SAMEA2621872	Illumina HiSeq 2000	195	-29.7238	-101.16	South Pacific
ERR868405	5	SAMEA2622605	Illumina HiSeq 2000	197	-23.1108	-134.933	South Pacific
ERR868406	5	SAMEA2619943	Illumina HiSeq 2000	197	20.8183	63.5047	Indian
ERR868407	5	SAMEA2619534	Illumina HiSeq 2000	202	39.1633	5.916	Mediterranean Sea
ERR868408	5	SAMEA2620071	Illumina HiSeq 2000	196	18.5918	66.622	Indian
ERR868409	60	SAMEA2620221	Illumina HiSeq 2000	202	14.5536	70.0128	Indian
ERR868410	25	SAMEA2623987	Illumina HiSeq 2000	193	44.0497	-16.6034	North Atlantic
ERR868411	5	SAMEA2623641	Illumina HiSeq 2000	193	39.2305	-70.0377	North Atlantic
ERR868412	5	SAMEA2619654	Illumina HiSeq 2000	192	37.4956	15.4945	Mediterranean Sea
ERR868414	25	SAMEA2620023	Illumina HiSeq 2000	202	19.0284	64.5126	Indian
ERR868415	155	SAMEA2621894	Illumina HiSeq 2000	194	-29.668	-101.228	South Pacific
ERR868416	5	SAMEA2621791	Illumina HiSeq 2000	195	-34.0614	-73.1066	South Pacific
ERR868417	310	SAMEA2621948	Illumina HiSeq 2000	196	-28.1762	-107.402	South Pacific
ERR868418	50	SAMEA2619788	Illumina HiSeq 2000	193	39.3991	19.3997	Mediterranean Sea
ERR868419	115	SAMEA2622699	Illumina HiSeq 2000	194	-9.0063	-139.139	South Pacific
ERR868420	5	SAMEA2623419	Illumina HiSeq 2000	190	6.4998	-94.9527	North Pacific
ERR868421	5	SAMEA2623543	Illumina HiSeq 2000	196	29.6394	-79.5395	North Atlantic
ERR868422	40	SAMEA2622230	Illumina HiSeq 2000	202	-5.2669	-85.2732	South Pacific
ERR868423	80	SAMEA2623879	Illumina HiSeq 2000	194	36.1811	-28.9373	North Atlantic
ERR868424	50	SAMEA2622130	Illumina HiSeq 2000	194	-12.9723	-96.0122	South Pacific
ERR868425	115	SAMEA2622699	Illumina HiSeq 2000	195	-9.0063	-139.139	South Pacific
ERR868426	140	SAMEA2622846	Illumina HiSeq 2000	195	-8.8999	-142.546	South Pacific
ERR868427	85	SAMEA2622983	Illumina HiSeq 2000	194	6.6112	-153.054	North Pacific
ERR868428	5	SAMEA2619943	Illumina HiSeq 2000	191	20.8183	63.5047	Indian
ERR868429	100	SAMEA2624011	Illumina HiSeq 2000	196	44.0342	-16.5455	North Atlantic
ERR868430	5	SAMEA2623479	Illumina HiSeq 2000	197	25.5264	-88.394	North Pacific
ERR868431	8	SAMEA2619467	Illumina HiSeq 2000	197	36.5229	-4.0023	North Atlantic
ERR868432	155	SAMEA2622561	Illumina HiSeq 2000	193	-23.2189	-129.5	South Pacific
ERR868433	5	SAMEA2623206	Illumina HiSeq 2000	195	32.9986	-121.77	North Pacific
ERR868434	800	SAMEA2623914	Illumina HiSeq 2000	196	43.7182	-16.8714	North Atlantic
ERR868435	40	SAMEA2619419	Illumina HiSeq 2000	198	36.5533	-6.5669	North Atlantic
ERR868436	5	SAMEA2621854	Illumina HiSeq 2000	195	-31.4424	-93.9597	South Pacific
ERR868437	40	SAMEA2619419	Illumina HiSeq 2000	194	36.5533	-6.5669	North Atlantic
ERR868438	50	SAMEA2622417	Illumina HiSeq 2000	193	-1.9002	-84.6265	South Pacific
ERR868439	60	SAMEA2619916	Illumina HiSeq 2000	195	18.4417	39.8567	Indian
ERR868440	40	SAMEA2622230	Illumina HiSeq 2000	193	-5.2669	-85.2732	South Pacific
ERR868441	5	SAMEA2622325	Illumina HiSeq 2000	195	1.9928	-84.5766	North Pacific
ERR868442	5	SAMEA2622391	Illumina HiSeq 2000	194	-2.0133	-84.589	South Pacific
ERR868443	380	SAMEA2622441	Illumina HiSeq 2000	196	-1.8902	-84.6141	South Pacific
ERR868444	5	SAMEA2621922	Illumina HiSeq 2000	197	-28.1698	-107.383	South Pacific
ERR868445	5	SAMEA2623901	Illumina HiSeq 2000	193	43.6792	-16.8344	North Atlantic
ERR868446	175	SAMEA2621971	Illumina HiSeq 2000	195	-28.1874	-107.638	South Pacific
ERR868447	5	SAMEA2622010	Illumina HiSeq 2000	194	-25.8051	-111.72	South Pacific
ERR868448	35	SAMEA2619486	Illumina HiSeq 2000	197	36.5103	-3.9747	North Atlantic
ERR868449	640	SAMEA2623703	Illumina HiSeq 2000	195	34.6663	-71.2907	North Atlantic
ERR868450	30	SAMEA2622345	Illumina HiSeq 2000	195	2.0299	-84.5546	North Pacific
ERR868451	390	SAMEA2623621	Illumina HiSeq 2000	195	36.4121	-72.9289	North Atlantic
ERR868452	5	SAMEA2620711	Illumina HiSeq 2000	196	-17.5869	42.1893	Indian
ERR868453	177	SAMEA2622158	Illumina HiSeq 2000	202	-12.9794	-96.0232	South Pacific
ERR868454	25	SAMEA2620089	Illumina HiSeq 2000	202	18.5839	66.4727	Indian
ERR868455	270	SAMEA2620113	Illumina HiSeq 2000	195	18.7341	66.3896	Indian
ERR868456	5	SAMEA2619762	Illumina HiSeq 2000	191	42.4552	17.9348	Mediterranean Sea
ERR868457	177	SAMEA2622158	Illumina HiSeq 2000	194	-12.9794	-96.0232	South Pacific
ERR868458	40	SAMEA2622936	Illumina HiSeq 2000	188	0.0222	-153.686	North Pacific
ERR868459	5	SAMEA2623861	Illumina HiSeq 2000	196	36.1715	-29.023	North Atlantic
ERR868460	5	SAMEA2619832	Illumina HiSeq 2000	202	23.36	37.2183	Indian
ERR868461	35	SAMEA2621388	Illumina HiSeq 2000	198	-44.5913	-52.1804	South Atlantic
ERR868462	5	SAMEA2622914	Illumina HiSeq 2000	195	0.0003	-153.676	North Pacific
ERR868463	60	SAMEA2619917	Illumina HiSeq 2000	193	18.4417	39.8567	Indian
ERR868464	110	SAMEA2623037	Illumina HiSeq 2000	194	22.7901	-157.944	North Pacific
ERR868465	50	SAMEA2622130	Illumina HiSeq 2000	202	-12.9723	-96.0122	South Pacific
ERR868466	5	SAMEA2622717	Illumina HiSeq 2000	194	-8.9068	-140.283	South Pacific
ERR868467	450	SAMEA2623397	Illumina HiSeq 2000	196	6.3559	-103.06	North Pacific
ERR868468	270	SAMEA2620113	Illumina HiSeq 2000	195	18.7341	66.3896	Indian
ERR868469	5	SAMEA2622717	Illumina HiSeq 2000	187	-8.9068	-140.283	South Pacific
ERR868470	380	SAMEA2622369	Illumina HiSeq 2000	192	2.0649	-84.5546	North Pacific
ERR868471	5	SAMEA2619811	Illumina HiSeq 2000	195	27.16	34.835	North Pacific
ERR868472	30	SAMEA2622345	Illumina HiSeq 2000	197	2.0299	-84.5546	North Pacific
ERR868473	55	SAMEA2619551	Illumina HiSeq 2000	192	39.0609	5.9422	Mediterranean Sea
ERR868474	640	SAMEA2623523	Illumina HiSeq 2000	196	25.6236	-88.45	North Pacific
ERR868475	5	SAMEA2622661	Illumina HiSeq 2000	195	-8.9971	-139.196	South Pacific
ERR868476	5	SAMEA2622463	Illumina HiSeq 2000	202	-16.9601	-100.633	South Pacific
ERR868477	5	SAMEA2623284	Illumina HiSeq 2000	196	14.2035	-116.626	North Pacific
ERR868478	5	SAMEA2620378	Illumina HiSeq 2000	195	-0.6625	73.161	Indian
ERR868479	250	SAMEA2623763	Illumina HiSeq 2000	197	34.1504	-56.9684	North Atlantic
ERR868480	5	SAMEA2623072	Illumina HiSeq 2000	194	31.5213	-158.996	North Pacific
ERR868481	150	SAMEA2622744	Illumina HiSeq 2000	197	-8.9109	-140.285	South Pacific
ERR868482	65	SAMEA2619664	Illumina HiSeq 2000	196	37.4532	15.4596	Mediterranean Sea
ERR868483	85	SAMEA2621337	Illumina HiSeq 2000	195	-40.6241	-51.9229	South Atlantic
ERR868484	NA	SAMEA2730749	Illumina HiSeq 2000	195	18.5745	66.4895	Indian
ERR868485	5	SAMEA2623018	Illumina HiSeq 2000	194	22.7598	-157.957	North Pacific
ERR868486	5	SAMEA2620204	Illumina HiSeq 2000	194	14.6059	69.9776	Indian
ERR868487	17	SAMEA2619958	Illumina HiSeq 2000	196	20.8222	63.5133	Indian
ERR868488	60	SAMEA2619684	Illumina HiSeq 2000	188	35.7528	14.2765	Mediterranean Sea
ERR868489	5	SAMEA2622770	Illumina HiSeq 2000	194	-9.1504	-140.522	South Pacific
ERR868490	550	SAMEA2623108	Illumina HiSeq 2000	196	31.528	-159.022	North Pacific
ERR868491	120	SAMEA2622804	Illumina HiSeq 2000	172	-9.0714	-140.597	South Pacific
ERR868492	40	SAMEA2623304	Illumina HiSeq 2000	196	14.2075	-116.647	North Pacific
ERR868493	5	SAMEA2622106	Illumina HiSeq 2000	202	-13.0023	-95.9759	South Pacific
ERR868494	120	SAMEA2622804	Illumina HiSeq 2000	193	-9.0714	-140.597	South Pacific
ERR868495	590	SAMEA2623667	Illumina HiSeq 2000	195	39.2392	-70.0343	North Atlantic
ERR868496	30	SAMEA2619754	Illumina HiSeq 2000	197	39.5705	17.4101	Mediterranean Sea
ERR868497	5	SAMEA2619443	Illumina HiSeq 2000	197	36.0088	-4.5184	North Atlantic
ERR868498	5	SAMEA2620010	Illumina HiSeq 2000	193	19.0393	64.4913	Indian
ERR868499	5	SAMEA2622010	Illumina HiSeq 2000	196	-25.8051	-111.72	South Pacific
ERR868500	5	SAMEA2622997	Illumina HiSeq 2000	197	11.2723	-152.371	North Pacific
ERR868501	5	SAMEA2622536	Illumina HiSeq 2000	194	-23.2811	-129.395	South Pacific
ERR868502	5	SAMEA2622258	Illumina HiSeq 2000	196	-0.0283	-84.5862	South Pacific
ERR868503	5	SAMEA2620010	Illumina HiSeq 2000	197	19.0393	64.4913	Indian
ERR868504	5	SAMEA2619723	Illumina HiSeq 2000	196	34.453	14.9538	Mediterranean Sea
ERR868505	40	SAMEA2622278	Illumina HiSeq 2000	196	0.0307	-84.612	North Pacific
ERR868506	380	SAMEA2622369	Illumina HiSeq 2000	193	2.0649	-84.5546	North Pacific
ERR868507	5	SAMEA2620354	Illumina HiSeq 2000	196	0.0033	71.6428	Indian
ERR868508	5	SAMEA2620292	Illumina HiSeq 2000	196	4.6599	73.4856	Indian
ERR868509	40	SAMEA2623564	Illumina HiSeq 2000	197	29.851	-79.7064	North Atlantic
ERR868510	40	SAMEA2619419	Illumina HiSeq 2000	196	36.5533	-6.5669	North Atlantic
ERR868511	40	SAMEA2623839	Illumina HiSeq 2000	196	35.8427	-37.1526	North Atlantic
ERR868512	375	SAMEA2623321	Illumina HiSeq 2000	198	14.2025	-116.643	North Pacific
ERR868513	5	SAMEA2622661	Illumina HiSeq 2000	191	-8.9971	-139.196	South Pacific
SRR10556723	NA	SAMN09202732	Illumina HiSeq 2500	302	20.3333	-107	North Pacific
SRR10556728	NA	SAMN09200275	Illumina HiSeq 2500	302	18.2	-104.2	North Pacific
SRR11623451	NA	SAMN14515349	Illumina NovaSeq 6000	302	50	-145	North Pacific
SRR11623484	NA	SAMN14514830	Illumina NovaSeq 6000	302	50	-145	North Pacific
SRR11623486	NA	SAMN14515907	Illumina NovaSeq 6000	302	50	-145	North Pacific
SRR11624227	NA	SAMN14515334	Illumina NovaSeq 6000	302	50	-145	North Pacific
SRR11624236	NA	SAMN14515911	Illumina NovaSeq 6000	302	50	-145	North Pacific
SRR11624237	NA	SAMN14515920	Illumina NovaSeq 6000	302	50	-145	North Pacific
SRR11624238	NA	SAMN14515567	Illumina NovaSeq 6000	302	50	-145	North Pacific
SRR11624239	NA	SAMN14515444	Illumina NovaSeq 6000	302	50	-145	North Pacific
SRR11624388	NA	SAMN14515451	Illumina NovaSeq 6000	302	50	-145	North Pacific
SRR11624401	NA	SAMN14515452	Illumina NovaSeq 6000	302	50	-145	North Pacific
SRR11624504	NA	SAMN14515070	Illumina NovaSeq 6000	302	50	-145	North Pacific
SRR11624509	NA	SAMN14515688	Illumina NovaSeq 6000	302	50	-145	North Pacific
SRR11624548	NA	SAMN14515361	Illumina NovaSeq 6000	302	48.65	-126.667	North Pacific
SRR11624725	NA	SAMN14514937	Illumina NovaSeq 6000	302	48.65	-126.667	North Pacific
SRR11625078	NA	SAMN14515844	Illumina NovaSeq 6000	302	48.65	-126.667	North Pacific
SRR11625087	NA	SAMN14515333	Illumina NovaSeq 6000	302	48.65	-126.667	North Pacific
SRR11625154	NA	SAMN14515668	Illumina NovaSeq 6000	302	48.65	-126.667	North Pacific
SRR11625187	NA	SAMN14514944	Illumina NovaSeq 6000	302	48.65	-126.667	North Pacific
SRR11625376	NA	SAMN14515910	Illumina NovaSeq 6000	302	48.65	-126.667	North Pacific
SRR11625412	NA	SAMN14514943	Illumina NovaSeq 6000	302	48.65	-126.667	North Pacific
SRR11627978	NA	SAMN14515547	Illumina NovaSeq 6000	302	48.65	-126.667	North Pacific
SRR11627979	NA	SAMN14515687	Illumina NovaSeq 6000	302	48.65	-126.667	North Pacific
SRR11631037	NA	SAMN14515909	Illumina NovaSeq 6000	302	48.65	-126.667	North Pacific
SRR11631133	NA	SAMN14515450	Illumina NovaSeq 6000	302	48.65	-126.667	North Pacific
SRR11632266	NA	SAMN14514829	Illumina NovaSeq 6000	302	48.65	-126.667	North Pacific
SRR11633427	NA	SAMN14515330	Illumina NovaSeq 6000	302	48.65	-126.667	North Pacific
SRR11634440	NA	SAMN14515555	Illumina NovaSeq 6000	302	48.65	-126.667	North Pacific
SRR11635550	NA	SAMN14514819	Illumina NovaSeq 6000	302	48.65	-126.667	North Pacific
SRR11658522	NA	SAMN14515554	Illumina NovaSeq 6000	302	50	-145	North Pacific
SRR11658523	NA	SAMN14514828	Illumina NovaSeq 6000	302	50	-145	North Pacific
SRR11658662	NA	SAMN14515853	Illumina NovaSeq 6000	302	50	-145	North Pacific
SRR11658663	NA	SAMN14514840	Illumina NovaSeq 6000	302	50	-145	North Pacific
SRR11786911	30	SAMN14916092	Illumina HiSeq 2000	302	18.92	-108.79	North Pacific
SRR11787098	85	SAMN14916287	Illumina HiSeq 2000	302	18.91	-104.89	North Pacific
SRR11787837	80	SAMN14917678	Illumina HiSeq 2000	302	18.9	-104.9	North Pacific
SRR11817661	NA	SAMN14968992	Illumina HiSeq 4000	250	45.53	13.55	Mediterranean Sea
SRR11817662	NA	SAMN14968991	Illumina HiSeq 4000	250	45.53	13.55	Mediterranean Sea
SRR11817663	NA	SAMN14968990	Illumina HiSeq 4000	250	45.53	13.55	Mediterranean Sea
SRR11893115	NA	SAMN11355745	Illumina HiSeq 2500	300	19.814	115.887	North Pacific
SRR11907643	NA	SAMN11355748	Illumina HiSeq 2500	300	19.814	115.887	North Pacific
SRR11907645	NA	SAMN11355746	Illumina HiSeq 2500	300	19.814	115.887	North Pacific
SRR11912304	NA	SAMN11355918	Illumina HiSeq 2500	300	19.8476	115.873	North Pacific
SRR12009694	20	SAMN15220988	NextSeq 550	302	38.1156	-0.6258	North Atlantic
SRR12009695	10	SAMN15220987	NextSeq 550	302	38.1156	-0.6258	North Atlantic
SRR12009696	10	SAMN15220986	NextSeq 550	302	38.1156	-0.6258	North Atlantic
SRR12042300	NA	SAMN15311061	Illumina HiSeq 4000	300	-0.06	-91.56	South Pacific
SRR12042301	NA	SAMN15311060	Illumina HiSeq 4000	300	-0.26	-91.43	South Pacific
SRR12042302	NA	SAMN15311059	Illumina HiSeq 4000	300	-0.29	-91.66	South Pacific
SRR12042303	NA	SAMN15311058	Illumina HiSeq 4000	300	-0.45	-91.38	South Pacific
SRR12042304	NA	SAMN15311057	Illumina HiSeq 4000	300	-0.47	-91.62	South Pacific
SRR12042305	NA	SAMN15311098	Illumina HiSeq 4000	300	-0.691	-89.23	South Pacific
SRR12042306	NA	SAMN15311097	Illumina HiSeq 4000	300	-0.69	-89.23	South Pacific
SRR12042307	NA	SAMN15311096	Illumina HiSeq 4000	300	-1.341	-89.74	South Pacific
SRR12042308	NA	SAMN15311095	Illumina HiSeq 4000	300	-1.34	-89.74	South Pacific
SRR12042309	NA	SAMN15311094	Illumina HiSeq 4000	300	-1.2	-90.44	South Pacific
SRR12042310	NA	SAMN15311093	Illumina HiSeq 4000	300	-0.56	-90.15	South Pacific
SRR12042311	NA	SAMN15311092	Illumina HiSeq 4000	300	-0.231	-90.87	South Pacific
SRR12042312	NA	SAMN15311056	Illumina HiSeq 4000	300	-0.61	-91.26	South Pacific
SRR12042313	NA	SAMN15311091	Illumina HiSeq 4000	300	-0.23	-90.87	South Pacific
SRR12042314	NA	SAMN15311090	Illumina HiSeq 4000	300	-0.371	-90.54	South Pacific
SRR12042315	NA	SAMN15311089	Illumina HiSeq 4000	300	-0.37	-90.54	South Pacific
SRR12042316	NA	SAMN15311088	Illumina HiSeq 4000	300	0.551	-90.79	North Pacific
SRR12042317	NA	SAMN15311087	Illumina HiSeq 4000	300	0.55	-90.79	North Pacific
SRR12042318	NA	SAMN15311086	Illumina HiSeq 4000	300	0.29	-90.52	North Pacific
SRR12042319	NA	SAMN15311085	Illumina HiSeq 4000	300	0.311	-89.95	North Pacific
SRR12042320	NA	SAMN15311084	Illumina HiSeq 4000	300	0.31	-89.95	North Pacific
SRR12042321	NA	SAMN15311083	Illumina HiSeq 4000	300	0.16	-91.31	North Pacific
SRR12042322	NA	SAMN15311082	Illumina HiSeq 4000	300	-0.061	-91.56	South Pacific
SRR12042323	NA	SAMN15311055	Illumina HiSeq 4000	300	-0.63	-91.26	South Pacific
SRR12042324	NA	SAMN15311081	Illumina HiSeq 4000	300	-0.06	-91.56	South Pacific
SRR12042325	NA	SAMN15311080	Illumina HiSeq 4000	300	-0.29	-91.66	South Pacific
SRR12042326	NA	SAMN15311079	Illumina HiSeq 4000	300	-0.451	-91.38	South Pacific
SRR12042327	NA	SAMN15311078	Illumina HiSeq 4000	300	-0.45	-91.38	South Pacific
SRR12042328	NA	SAMN15311077	Illumina HiSeq 4000	300	-0.47	-91.62	South Pacific
SRR12042329	NA	SAMN15311076	Illumina HiSeq 4000	300	-1.081	-91.09	South Pacific
SRR12042330	NA	SAMN15311075	Illumina HiSeq 4000	300	-1.08	-91.09	South Pacific
SRR12042331	NA	SAMN15311074	Illumina HiSeq 4000	300	-0.69	-89.23	South Pacific
SRR12042332	NA	SAMN15311073	Illumina HiSeq 4000	300	-1.34	-89.74	South Pacific
SRR12042333	NA	SAMN15311072	Illumina HiSeq 4000	300	-1.2	-90.44	South Pacific
SRR12042334	NA	SAMN15311054	Illumina HiSeq 4000	300	-0.62	-91.26	South Pacific
SRR12042335	NA	SAMN15311071	Illumina HiSeq 4000	300	-0.56	-90.15	South Pacific
SRR12042336	NA	SAMN15311070	Illumina HiSeq 4000	300	-0.37	-90.54	South Pacific
SRR12042337	NA	SAMN15311069	Illumina HiSeq 4000	300	-0.231	-90.87	South Pacific
SRR12042338	NA	SAMN15311068	Illumina HiSeq 4000	300	-0.23	-90.87	South Pacific
SRR12042339	NA	SAMN15311067	Illumina HiSeq 4000	300	0.31	-89.95	North Pacific
SRR12042340	NA	SAMN15311066	Illumina HiSeq 4000	300	0.29	-90.52	North Pacific
SRR12042341	NA	SAMN15311065	Illumina HiSeq 4000	300	0.56	-90.79	North Pacific
SRR12042342	NA	SAMN15311064	Illumina HiSeq 4000	300	0.55	-90.79	North Pacific
SRR12042343	NA	SAMN15311063	Illumina HiSeq 4000	300	-0.01	-91.21	South Pacific
SRR12042344	NA	SAMN15311062	Illumina HiSeq 4000	300	0.16	-91.31	North Pacific
SRR12042345	NA	SAMN15311053	Illumina HiSeq 4000	300	-1.09	-91.09	South Pacific
SRR12042346	NA	SAMN15311052	Illumina HiSeq 4000	300	-1.08	-91.09	South Pacific
SRR12274434	137	SAMN15587358	NextSeq 500	300	22.75	-158	North Pacific
SRR12274435	137	SAMN15587358	NextSeq 500	300	22.75	-158	North Pacific
SRR12274436	25	SAMN15587357	NextSeq 500	300	22.75	-158	North Pacific
SRR12274437	25	SAMN15587357	NextSeq 500	300	22.75	-158	North Pacific
SRR12274438	5	SAMN15587356	NextSeq 500	300	22.75	-158	North Pacific
SRR12274439	5	SAMN15587356	NextSeq 500	300	22.75	-158	North Pacific
SRR12274440	5	SAMN15587355	NextSeq 500	300	22.75	-158	North Pacific
SRR12274441	5	SAMN15587355	NextSeq 500	300	22.75	-158	North Pacific
SRR12347134	105	SAMN15667697	Illumina MiSeq	477	42.8967	30.6783	Mediterranean Sea
SRR12389346	NA	SAMN15731637	Illumina MiSeq	597	17.68	-102.35	North Pacific
SRR12389347	NA	SAMN15731636	Illumina MiSeq	592	15.83	-105	North Pacific
SRR12424656	NA	SAMN15776834	Illumina HiSeq 2000	302	18.9	-104.9	North Pacific
SRR12425620	NA	SAMN15778598	Illumina HiSeq 2000	302	18.92	-108.8	North Pacific
SRR12425871	NA	SAMN15780357	Illumina HiSeq 2000	302	18.92	-108.8	North Pacific
SRR12426445	NA	SAMN15782434	Illumina HiSeq 2000	302	18.92	-108.8	North Pacific
SRR12426458	NA	SAMN15782436	Illumina HiSeq 2000	302	18.92	-104.5	North Pacific
SRR12426459	NA	SAMN15783171	Illumina HiSeq 2000	302	18.92	-104.89	North Pacific
SRR12426461	NA	SAMN15783388	Illumina HiSeq 2000	302	18.92	-108.8	North Pacific
SRR12426463	NA	SAMN15783389	Illumina HiSeq 2000	302	18.92	-108.8	North Pacific
SRR12430814	NA	SAMN15792905	Illumina HiSeq 2000	302	18.92	-104.89	North Pacific
SRR12430884	NA	SAMN15793044	Illumina HiSeq 2000	302	18.92	-104.8	North Pacific
SRR12431036	NA	SAMN15793532	Illumina HiSeq 2000	302	18.92	-104.89	North Pacific
SRR12431144	NA	SAMN15793615	Illumina HiSeq 2000	302	18.92	-104.5	North Pacific
SRR12479646	NA	SAMN15782919	Illumina NovaSeq 6000	302	0.000613	93.4417	Indian
SRR12479649	NA	SAMN15782484	Illumina NovaSeq 6000	302	-1.15042	-24.9821	South Atlantic
SRR12479651	NA	SAMN15783090	Illumina NovaSeq 6000	302	-1	-110	South Pacific
SRR12479652	NA	SAMN15782501	Illumina NovaSeq 6000	302	-30.0059	-31.1497	South Atlantic
SRR12479654	NA	SAMN15783088	Illumina NovaSeq 6000	302	1.00007	-110	North Pacific
SRR12479655	NA	SAMN15783087	Illumina NovaSeq 6000	302	1.99985	-110.002	North Pacific
SRR12479657	NA	SAMN15783085	Illumina NovaSeq 6000	302	4.0001	-110	North Pacific
SRR12479658	NA	SAMN15783084	Illumina NovaSeq 6000	302	4.94072	-110	North Pacific
SRR12479659	NA	SAMN15783083	Illumina NovaSeq 6000	302	5.9999	-109.997	North Pacific
SRR12479660	NA	SAMN15783082	Illumina NovaSeq 6000	302	7	-110	North Pacific
SRR12479661	NA	SAMN15783081	Illumina NovaSeq 6000	302	7.99937	-110	North Pacific
SRR12479662	NA	SAMN15783080	Illumina NovaSeq 6000	302	9	-110	North Pacific
SRR12479664	NA	SAMN15783079	Illumina NovaSeq 6000	302	9.999	-110	North Pacific
SRR12479665	NA	SAMN15783078	Illumina NovaSeq 6000	302	11	-110	North Pacific
SRR12479666	NA	SAMN15783077	Illumina NovaSeq 6000	302	11.9999	-110	North Pacific
SRR12479667	NA	SAMN15783076	Illumina NovaSeq 6000	302	12.9999	-110	North Pacific
SRR12479669	NA	SAMN15783074	Illumina NovaSeq 6000	302	14.6655	-110	North Pacific
SRR12479670	NA	SAMN15783073	Illumina NovaSeq 6000	302	16.0006	-110	North Pacific
SRR12479671	NA	SAMN15783072	Illumina NovaSeq 6000	302	16.9997	-110.001	North Pacific
SRR12479672	NA	SAMN15783071	Illumina NovaSeq 6000	302	17.0474	-110.001	North Pacific
SRR12479673	NA	SAMN15783070	Illumina NovaSeq 6000	302	18.0011	-110	North Pacific
SRR12479674	NA	SAMN15782499	Illumina NovaSeq 6000	302	-27.4108	-28.4108	South Atlantic
SRR12479675	NA	SAMN15782849	Illumina NovaSeq 6000	302	-16.2776	94.9999	Indian
SRR12479678	NA	SAMN15782477	Illumina NovaSeq 6000	302	13.8118	-28.2938	North Atlantic
SRR12479679	NA	SAMN15782441	Illumina HiSeq 4000	302	50.9999	-43.0005	North Atlantic
SRR12479689	NA	SAMN15782837	Illumina NovaSeq 6000	302	-19.638	95	Indian
SRR12479690	NA	SAMN15782476	Illumina NovaSeq 6000	302	15.0761	-28.6126	North Atlantic
SRR12479693	NA	SAMN15782834	Illumina NovaSeq 6000	302	-20.5326	94.9999	Indian
SRR12479694	NA	SAMN15782833	Illumina HiSeq 4000	302	-20.7632	94.9999	Indian
SRR12479697	NA	SAMN15782830	Illumina NovaSeq 6000	302	-21.6097	95	Indian
SRR12479699	NA	SAMN15782828	Illumina NovaSeq 6000	302	-22.1627	95	Indian
SRR12479700	NA	SAMN15782827	Illumina NovaSeq 6000	302	-22.4533	94.9999	Indian
SRR12479701	NA	SAMN15782475	Illumina NovaSeq 6000	302	17.7418	-28.9299	North Atlantic
SRR12479702	NA	SAMN15782826	Illumina NovaSeq 6000	302	-22.699	95.0001	Indian
SRR12479703	NA	SAMN15782825	Illumina NovaSeq 6000	302	-23.0157	94.9995	Indian
SRR12479710	NA	SAMN15782818	Illumina HiSeq 4000	300	-24.9647	95.0001	Indian
SRR12479711	NA	SAMN15782817	Illumina HiSeq 4000	300	-25.3349	94.9996	Indian
SRR12479712	NA	SAMN15782474	Illumina NovaSeq 6000	302	19.0778	-28.8167	North Atlantic
SRR12479713	NA	SAMN15782816	Illumina HiSeq 4000	300	-25.631	95	Indian
SRR12479714	NA	SAMN15782815	Illumina HiSeq 4000	300	-25.9047	95.0002	Indian
SRR12479715	NA	SAMN15782814	Illumina HiSeq 4000	300	-25.99	94.9998	Indian
SRR12479716	NA	SAMN15782813	Illumina HiSeq 4000	300	-26.5174	94.9995	Indian
SRR12479717	NA	SAMN15782812	Illumina HiSeq 4000	300	-27.1075	94.9995	Indian
SRR12479719	NA	SAMN15782810	Illumina HiSeq 4000	300	-27.7113	95.0004	Indian
SRR12479720	NA	SAMN15782809	Illumina HiSeq 4000	300	-28.313	94.9998	Indian
SRR12479722	NA	SAMN15782807	Illumina HiSeq 4000	300	-28.7014	97.1787	Indian
SRR12479723	NA	SAMN15782460	Illumina NovaSeq 6000	302	42.967	-15.2131	North Atlantic
SRR12479726	NA	SAMN15782636	Illumina NovaSeq 6000	302	-11.0668	53.5901	Indian
SRR12479727	NA	SAMN15782634	Illumina NovaSeq 6000	302	-11.1282	53.6649	Indian
SRR12479728	NA	SAMN15782633	Illumina NovaSeq 6000	302	-11.499	54.1094	Indian
SRR12479729	NA	SAMN15782632	Illumina NovaSeq 6000	302	-11.731	54.3803	Indian
SRR12479733	NA	SAMN15782627	Illumina NovaSeq 6000	302	-12.8191	54.9997	Indian
SRR12479734	NA	SAMN15782459	Illumina NovaSeq 6000	302	44.965	-13.5939	North Atlantic
SRR12479736	NA	SAMN15782625	Illumina NovaSeq 6000	302	-13.3895	54.9917	Indian
SRR12479737	NA	SAMN15782624	Illumina NovaSeq 6000	302	-13.8991	54.9985	Indian
SRR12479738	NA	SAMN15782622	Illumina NovaSeq 6000	302	-13.9534	55	Indian
SRR12479739	NA	SAMN15782621	Illumina NovaSeq 6000	302	-14.5181	55.0039	Indian
SRR12479740	NA	SAMN15782620	Illumina NovaSeq 6000	302	-14.68	55.0025	Indian
SRR12479742	NA	SAMN15782617	Illumina NovaSeq 6000	302	-15.5602	55.0007	Indian
SRR12479743	NA	SAMN15782616	Illumina NovaSeq 6000	302	-15.6515	55.0007	Indian
SRR12479744	NA	SAMN15782615	Illumina NovaSeq 6000	302	-16.2271	54.9976	Indian
SRR12479745	NA	SAMN15782458	Illumina NovaSeq 6000	302	46.0291	-12.7325	North Atlantic
SRR12479746	NA	SAMN15782613	Illumina NovaSeq 6000	302	-16.4186	54.9974	Indian
SRR12479747	NA	SAMN15782726	Illumina NovaSeq 6000	302	6.402	61.3622	Indian
SRR12479753	NA	SAMN15782466	Illumina NovaSeq 6000	302	33.0469	-22.1368	North Atlantic
SRR12479754	NA	SAMN15782718	Illumina NovaSeq 6000	302	4.7965	59.8918	Indian
SRR12479755	NA	SAMN15782717	Illumina NovaSeq 6000	302	4.3887	59.5244	Indian
SRR12479756	NA	SAMN15782715	Illumina NovaSeq 6000	302	4.3504	59.4872	Indian
SRR12479757	NA	SAMN15782714	Illumina NovaSeq 6000	302	3.9972	59.1579	Indian
SRR12479760	NA	SAMN15782711	Illumina NovaSeq 6000	302	3.1944	58.4289	Indian
SRR12479761	NA	SAMN15782710	Illumina NovaSeq 6000	302	3.1844	58.418	Indian
SRR12479762	NA	SAMN15782709	Illumina NovaSeq 6000	302	2.7984	58.063	Indian
SRR12479763	NA	SAMN15782707	Illumina NovaSeq 6000	302	2.5621	57.8565	Indian
SRR12479764	NA	SAMN15782465	Illumina NovaSeq 6000	302	35.2827	-20.9234	North Atlantic
SRR12479765	NA	SAMN15782706	Illumina NovaSeq 6000	302	2.3984	57.6947	Indian
SRR12479766	NA	SAMN15782705	Illumina NovaSeq 6000	302	2.0037	57.3327	Indian
SRR12479772	NA	SAMN15782645	Illumina NovaSeq 6000	302	-9.2587	51.429	Indian
SRR12479773	NA	SAMN15782449	Illumina NovaSeq 6000	302	41.0018	-50.0005	North Atlantic
SRR12479777	NA	SAMN15782631	Illumina NovaSeq 6000	302	-11.8807	54.5567	Indian
SRR12479780	NA	SAMN15782537	Illumina NovaSeq 6000	302	-29.9997	43.6521	Indian
SRR12479784	NA	SAMN15782448	Illumina HiSeq 4000	302	43.0017	-47.4985	North Atlantic
SRR12479788	NA	SAMN15782593	Illumina NovaSeq 6000	302	-21.5058	54.3188	Indian
SRR12479796	NA	SAMN15782438	Illumina NovaSeq 6000	302	52.996	-45.9952	North Atlantic
SRR12479797	NA	SAMN15782437	Illumina HiSeq 4000	302	55.0038	-48.9981	North Atlantic
SRR12479798	NA	SAMN15782871	Illumina NovaSeq 6000	302	-10.3471	94.9997	Indian
SRR12479799	NA	SAMN15782870	Illumina NovaSeq 6000	302	-10.6521	95	Indian
SRR12479800	NA	SAMN15782869	Illumina NovaSeq 6000	302	-10.8849	94.999	Indian
SRR12479801	NA	SAMN15782868	Illumina NovaSeq 6000	302	-11.1045	95	Indian
SRR12479802	NA	SAMN15782867	Illumina NovaSeq 6000	302	-11.4207	94.9997	Indian
SRR12479803	NA	SAMN15782479	Illumina NovaSeq 6000	302	10.0643	-27.283	North Atlantic
SRR12479804	NA	SAMN15782866	Illumina NovaSeq 6000	302	-11.6277	95	Indian
SRR12479805	NA	SAMN15782865	Illumina NovaSeq 6000	302	-11.9479	94.9999	Indian
SRR12479806	NA	SAMN15782864	Illumina NovaSeq 6000	302	-12.2828	95	Indian
SRR12479809	NA	SAMN15782861	Illumina NovaSeq 6000	302	-13.0295	95	Indian
SRR12479810	NA	SAMN15782860	Illumina NovaSeq 6000	302	-13.2955	95	Indian
SRR12479811	NA	SAMN15782859	Illumina NovaSeq 6000	302	-13.5665	94.9999	Indian
SRR12479812	NA	SAMN15782858	Illumina NovaSeq 6000	302	-13.8408	95	Indian
SRR12479813	NA	SAMN15782857	Illumina NovaSeq 6000	302	-14.0831	94.9998	Indian
SRR12479814	NA	SAMN15782478	Illumina NovaSeq 6000	302	11.447	-27.709	North Atlantic
SRR12479815	NA	SAMN15782856	Illumina NovaSeq 6000	302	-14.3465	94.9999	Indian
SRR12479816	NA	SAMN15782855	Illumina NovaSeq 6000	302	-14.6327	94.9999	Indian
SRR12479817	NA	SAMN15782854	Illumina NovaSeq 6000	302	-14.9298	95	Indian
SRR12479818	NA	SAMN15782853	Illumina NovaSeq 6000	302	-15.1682	94.9999	Indian
SRR12479819	NA	SAMN15782852	Illumina NovaSeq 6000	302	-15.4478	95.0013	Indian
SRR12479820	NA	SAMN15782851	Illumina NovaSeq 6000	302	-15.7171	94.99	Indian
SRR12479821	NA	SAMN15782850	Illumina NovaSeq 6000	302	-16.0039	95	Indian
SRR12479823	NA	SAMN15782753	Illumina NovaSeq 6000	302	12.0486	64.6685	Indian
SRR12479825	NA	SAMN15782751	Illumina NovaSeq 6000	302	11.131	64.6614	Indian
SRR12479826	NA	SAMN15782749	Illumina NovaSeq 6000	302	11.0729	64.6655	Indian
SRR12479827	NA	SAMN15782748	Illumina NovaSeq 6000	302	10.5378	64.6657	Indian
SRR12479828	NA	SAMN15782747	Illumina NovaSeq 6000	302	10.3669	64.6673	Indian
SRR12479833	NA	SAMN15782742	Illumina NovaSeq 6000	302	9.1954	63.9315	Indian
SRR12479834	NA	SAMN15782740	Illumina NovaSeq 6000	302	9.1341	63.8733	Indian
SRR12479836	NA	SAMN15782738	Illumina NovaSeq 6000	302	8.5453	63.3326	Indian
SRR12479837	NA	SAMN15782736	Illumina NovaSeq 6000	302	8.395	63.1933	Indian
SRR12479840	NA	SAMN15782467	Illumina NovaSeq 6000	302	31.8574	-22.7102	North Atlantic
SRR12479843	NA	SAMN15782730	Illumina NovaSeq 6000	302	7.1237	62.0267	Indian
SRR12479844	NA	SAMN15782729	Illumina NovaSeq 6000	302	6.7902	61.7254	Indian
SRR12479845	NA	SAMN15782727	Illumina NovaSeq 6000	302	6.5259	61.4786	Indian
SRR12479849	NA	SAMN15783023	Illumina NovaSeq 6000	302	15.5007	89.8497	Indian
SRR12479853	NA	SAMN15782494	Illumina NovaSeq 6000	302	-20.3803	-25.0591	South Atlantic
SRR12479864	NA	SAMN15782493	Illumina NovaSeq 6000	302	-18.339	-25.0872	South Atlantic
SRR12479865	NA	SAMN15783009	Illumina NovaSeq 6000	302	12.1878	88.1811	Indian
SRR12479866	NA	SAMN15783008	Illumina NovaSeq 6000	302	11.9705	88.0565	Indian
SRR12479873	NA	SAMN15782551	Illumina NovaSeq 6000	302	-29.9034	54.4995	Indian
SRR12479874	NA	SAMN15782550	Illumina NovaSeq 6000	302	-29.9998	54.4997	Indian
SRR12479876	NA	SAMN15782453	Illumina NovaSeq 6000	302	33.0005	-60.0001	North Atlantic
SRR12479886	NA	SAMN15782754	Illumina NovaSeq 6000	302	12.1277	64.6678	Indian
SRR12479887	NA	SAMN15782452	Illumina HiSeq 4000	302	35.0006	-57.5049	North Atlantic
SRR12479888	NA	SAMN15782750	Illumina NovaSeq 6000	302	11.0735	64.665	Indian
SRR12479889	NA	SAMN15782745	Illumina NovaSeq 6000	302	9.9895	64.6675	Indian
SRR12479894	NA	SAMN15782445	Illumina HiSeq 4000	302	44.9933	-45.0024	North Atlantic
SRR12479896	NA	SAMN15782515	Illumina NovaSeq 6000	302	-46.0175	-49.8723	South Atlantic
SRR12479897	NA	SAMN15782514	Illumina NovaSeq 6000	302	-45.2974	-48.896	South Atlantic
SRR12479898	NA	SAMN15782513	Illumina NovaSeq 6000	302	-43.7905	-46.9552	South Atlantic
SRR12479899	NA	SAMN15782512	Illumina NovaSeq 6000	302	-43.0047	-45.9821	South Atlantic
SRR12479900	NA	SAMN15783155	Illumina NovaSeq 6000	302	-62.9999	-103	Southern Ocean
SRR12479902	NA	SAMN15783153	Illumina NovaSeq 6000	302	-61	-103	Southern Ocean
SRR12479904	NA	SAMN15783151	Illumina NovaSeq 6000	302	-59.0003	-103	South Pacific
SRR12479905	NA	SAMN15783150	Illumina NovaSeq 6000	302	-58.0003	-103	South Pacific
SRR12479906	NA	SAMN15782507	Illumina NovaSeq 6000	302	-37.0121	-38.8346	South Atlantic
SRR12479907	NA	SAMN15782444	Illumina HiSeq 4000	302	47.0008	-42.5022	North Atlantic
SRR12479908	NA	SAMN15783149	Illumina NovaSeq 6000	302	-56.9998	-103.001	South Pacific
SRR12479909	NA	SAMN15783148	Illumina NovaSeq 6000	302	-55.9865	-103	South Pacific
SRR12479910	NA	SAMN15783147	Illumina NovaSeq 6000	302	-55.0015	-102.999	South Pacific
SRR12479912	NA	SAMN15783145	Illumina NovaSeq 6000	302	-52.9999	-103.01	South Pacific
SRR12479913	NA	SAMN15783144	Illumina NovaSeq 6000	302	-52.0004	-102.999	South Pacific
SRR12479914	NA	SAMN15783143	Illumina NovaSeq 6000	302	-51.5004	-103	South Pacific
SRR12479915	NA	SAMN15783142	Illumina NovaSeq 6000	302	-50.5003	-103	South Pacific
SRR12479916	NA	SAMN15783141	Illumina NovaSeq 6000	302	-48.9995	-102.998	South Pacific
SRR12479917	NA	SAMN15783140	Illumina NovaSeq 6000	302	-47.9994	-102.999	South Pacific
SRR12479919	NA	SAMN15783139	Illumina NovaSeq 6000	302	-47.0001	-103.001	South Pacific
SRR12479920	NA	SAMN15783138	Illumina NovaSeq 6000	302	-46.0002	-103.001	South Pacific
SRR12479921	NA	SAMN15783137	Illumina NovaSeq 6000	302	-44.5003	-103	South Pacific
SRR12479922	NA	SAMN15783136	Illumina NovaSeq 6000	302	-44.0001	-103	South Pacific
SRR12479923	NA	SAMN15783135	Illumina NovaSeq 6000	302	-42.9998	-103	South Pacific
SRR12479924	NA	SAMN15782698	Illumina NovaSeq 6000	302	0.9314	57.2968	Indian
SRR12479925	NA	SAMN15782697	Illumina NovaSeq 6000	302	0.4957	57.281	Indian
SRR12479926	NA	SAMN15782695	Illumina NovaSeq 6000	302	0.2463	57.2715	Indian
SRR12479927	NA	SAMN15782694	Illumina NovaSeq 6000	302	0.2468	57.2803	Indian
SRR12479928	NA	SAMN15782464	Illumina NovaSeq 6000	302	36.4139	-20.1214	North Atlantic
SRR12479932	NA	SAMN15782689	Illumina NovaSeq 6000	302	-0.5058	57.2624	Indian
SRR12479933	NA	SAMN15782687	Illumina NovaSeq 6000	302	-0.8192	57.2574	Indian
SRR12479934	NA	SAMN15782686	Illumina NovaSeq 6000	302	-0.8648	57.2445	Indian
SRR12479935	NA	SAMN15782685	Illumina NovaSeq 6000	302	-1.2307	57.2529	Indian
SRR12479936	NA	SAMN15782684	Illumina NovaSeq 6000	302	-1.273	57.2359	Indian
SRR12479937	NA	SAMN15782683	Illumina NovaSeq 6000	302	-1.7693	57.2228	Indian
SRR12479938	NA	SAMN15782682	Illumina NovaSeq 6000	302	-2.0798	56.9634	Indian
SRR12479939	NA	SAMN15782463	Illumina NovaSeq 6000	302	38.4958	-18.6267	North Atlantic
SRR12479940	NA	SAMN15782680	Illumina NovaSeq 6000	302	-2.2649	56.8159	Indian
SRR12479942	NA	SAMN15782678	Illumina NovaSeq 6000	302	-2.8112	56.3517	Indian
SRR12479944	NA	SAMN15782674	Illumina NovaSeq 6000	302	-3.2372	56.0005	Indian
SRR12479945	NA	SAMN15782673	Illumina NovaSeq 6000	302	-3.4765	55.8029	Indian
SRR12479947	NA	SAMN15782669	Illumina NovaSeq 6000	302	-5.1055	55.284	Indian
SRR12479948	NA	SAMN15782985	Illumina NovaSeq 6000	302	9.96893	86.2	Indian
SRR12479951	NA	SAMN15782490	Illumina NovaSeq 6000	302	-12.1025	-24.9281	South Atlantic
SRR12479957	NA	SAMN15782974	Illumina NovaSeq 6000	302	9.45818	87.0691	Indian
SRR12479958	NA	SAMN15782973	Illumina NovaSeq 6000	302	9.21898	87.2501	Indian
SRR12479962	NA	SAMN15782489	Illumina NovaSeq 6000	302	-11.2617	-24.9393	South Atlantic
SRR12479963	NA	SAMN15782969	Illumina NovaSeq 6000	302	8.46412	87.8309	Indian
SRR12479964	NA	SAMN15782968	Illumina NovaSeq 6000	302	8.34954	87.9194	Indian
SRR12479965	NA	SAMN15782967	Illumina NovaSeq 6000	302	8.19896	88.0355	Indian
SRR12479966	NA	SAMN15782964	Illumina HiSeq 4000	302	7.98288	88.2017	Indian
SRR12479967	NA	SAMN15782966	Illumina NovaSeq 6000	302	7.98288	88.2017	Indian
SRR12479968	NA	SAMN15782963	Illumina NovaSeq 6000	302	7.61118	88.4947	Indian
SRR12479969	NA	SAMN15782962	Illumina NovaSeq 6000	302	7.471	88.5924	Indian
SRR12479970	NA	SAMN15782961	Illumina NovaSeq 6000	302	7.24106	88.7707	Indian
SRR12479971	NA	SAMN15782960	Illumina NovaSeq 6000	302	7.06215	88.909	Indian
SRR12479972	NA	SAMN15783134	Illumina NovaSeq 6000	302	-41.9998	-103	South Pacific
SRR12479973	NA	SAMN15783133	Illumina NovaSeq 6000	302	-42.0001	-103	South Pacific
SRR12479974	NA	SAMN15783132	Illumina NovaSeq 6000	302	-40.9992	-102.998	South Pacific
SRR12479975	NA	SAMN15783131	Illumina NovaSeq 6000	302	-39.9999	-103.001	South Pacific
SRR12479976	NA	SAMN15783130	Illumina NovaSeq 6000	302	-38.5006	-103.001	South Pacific
SRR12479978	NA	SAMN15783129	Illumina NovaSeq 6000	302	-38	-103	South Pacific
SRR12479979	NA	SAMN15783128	Illumina NovaSeq 6000	302	-37	-103	South Pacific
SRR12479980	NA	SAMN15783126	Illumina NovaSeq 6000	302	-34.502	-103	South Pacific
SRR12479982	NA	SAMN15783125	Illumina NovaSeq 6000	302	-34	-102.666	South Pacific
SRR12479983	NA	SAMN15783124	Illumina NovaSeq 6000	302	-33.0001	-103	South Pacific
SRR12479984	NA	SAMN15783123	Illumina NovaSeq 6000	302	-31.9999	-103	South Pacific
SRR12479985	NA	SAMN15783122	Illumina NovaSeq 6000	302	-31.001	-103	South Pacific
SRR12479986	NA	SAMN15783121	Illumina NovaSeq 6000	302	-30.4999	-103	South Pacific
SRR12479987	NA	SAMN15783120	Illumina NovaSeq 6000	302	-29.0957	-103.006	South Pacific
SRR12479988	NA	SAMN15782504	Illumina NovaSeq 6000	302	-33.8291	-35.2664	South Atlantic
SRR12479989	NA	SAMN15783119	Illumina NovaSeq 6000	302	-27.0009	-101.5	South Pacific
SRR12479991	NA	SAMN15783117	Illumina NovaSeq 6000	302	-25.0012	-101.501	South Pacific
SRR12479994	NA	SAMN15783114	Illumina NovaSeq 6000	302	-23.9617	-103	South Pacific
SRR12479997	NA	SAMN15782584	Illumina NovaSeq 6000	302	-23.6558	54.5155	Indian
SRR12479998	NA	SAMN15782582	Illumina NovaSeq 6000	302	-23.9886	54.5095	Indian
SRR12479999	NA	SAMN15782581	Illumina NovaSeq 6000	302	-24.0535	54.5116	Indian
SRR12480002	NA	SAMN15782578	Illumina NovaSeq 6000	302	-24.9473	54.5118	Indian
SRR12480003	NA	SAMN15782577	Illumina NovaSeq 6000	302	-24.9958	54.4998	Indian
SRR12480004	NA	SAMN15782455	Illumina NovaSeq 6000	302	49.6381	-5.5016	North Atlantic
SRR12480005	NA	SAMN15782574	Illumina NovaSeq 6000	302	-25.5816	54.5041	Indian
SRR12480006	NA	SAMN15782573	Illumina NovaSeq 6000	302	-25.6592	54.5036	Indian
SRR12480007	NA	SAMN15782571	Illumina NovaSeq 6000	302	-26.0627	54.5015	Indian
[truncated: 864 more rows]

## Sheet: Table S2
Table S2. Basic information of databases collected from soil environment.
Run	Depth(cm)	BioSample	Instrument	AvgSpotLen	Collection_Date	Latitude	Longitude	geo_continent	geo_loc_name
SRR10028477	NA	SAMN12640564	Illumina HiSeq 4000	299	2012-10-01	-2.07142	102.792	Asia	Indonesia: Jambi
SRR10028478	NA	SAMN12640563	Illumina HiSeq 4000	298	2012-10-01	-2.07562	102.792	Asia	Indonesia: Jambi
SRR10028479	NA	SAMN12640562	Illumina HiSeq 4000	299	2012-10-01	-2.14044	102.851	Asia	Indonesia: Jambi
SRR10028480	NA	SAMN12640561	Illumina HiSeq 4000	288	2012-10-01	-2.01579	102.753	Asia	Indonesia: Jambi
SRR10028481	NA	SAMN12640560	Illumina HiSeq 4000	295	2012-10-01	-2.06354	102.801	Asia	Indonesia: Jambi
SRR10028482	NA	SAMN12640559	Illumina HiSeq 4000	298	2012-10-01	-2.03027	102.771	Asia	Indonesia: Jambi
SRR10028483	NA	SAMN12640586	Illumina HiSeq 4000	292	2012-10-01	-1.80506	103.264	Asia	Indonesia: Jambi
SRR10028484	NA	SAMN12640585	Illumina HiSeq 4000	296	2012-10-01	-1.85967	103.301	Asia	Indonesia: Jambi
SRR10028485	NA	SAMN12640558	Illumina HiSeq 4000	288	2012-11-01	-1.94188	102.581	Asia	Indonesia: Jambi
SRR10028486	NA	SAMN12640584	Illumina HiSeq 4000	290	2012-10-01	-1.87903	103.275	Asia	Indonesia: Jambi
SRR10028487	NA	SAMN12640583	Illumina HiSeq 4000	296	2012-10-01	-1.91097	103.267	Asia	Indonesia: Jambi
SRR10028488	NA	SAMN12640582	Illumina HiSeq 4000	292	2012-10-01	-1.78686	103.271	Asia	Indonesia: Jambi
SRR10028489	NA	SAMN12640581	Illumina HiSeq 4000	297	2012-10-01	-1.85789	103.308	Asia	Indonesia: Jambi
SRR10028490	NA	SAMN12640580	Illumina HiSeq 4000	295	2012-10-01	-1.88353	103.268	Asia	Indonesia: Jambi
SRR10028491	NA	SAMN12640579	Illumina HiSeq 4000	287	2012-10-01	-1.90989	103.266	Asia	Indonesia: Jambi
SRR10028492	NA	SAMN12640578	Illumina HiSeq 4000	292	2012-10-01	-1.78536	103.277	Asia	Indonesia: Jambi
SRR10028493	NA	SAMN12640577	Illumina HiSeq 4000	298	2012-10-01	-1.84914	103.3	Asia	Indonesia: Jambi
SRR10028494	NA	SAMN12640576	Illumina HiSeq 4000	283	2012-10-01	-1.82553	103.294	Asia	Indonesia: Jambi
SRR10028495	NA	SAMN12640575	Illumina HiSeq 4000	296	2012-10-01	-1.92778	103.259	Asia	Indonesia: Jambi
SRR10028496	NA	SAMN12640557	Illumina HiSeq 4000	293	2012-11-01	-1.94329	102.581	Asia	Indonesia: Jambi
SRR10028497	NA	SAMN12640574	Illumina HiSeq 4000	297	2012-11-01	-2.18756	103.343	Asia	Indonesia: Jambi
SRR10028498	NA	SAMN12640573	Illumina HiSeq 4000	296	2012-11-01	-2.17503	103.333	Asia	Indonesia: Jambi
SRR10028499	NA	SAMN12640572	Illumina HiSeq 4000	297	2012-11-01	-2.15817	103.334	Asia	Indonesia: Jambi
SRR10028500	NA	SAMN12640571	Illumina HiSeq 4000	295	2012-11-01	-2.15275	103.35	Asia	Indonesia: Jambi
SRR10028501	NA	SAMN12640570	Illumina HiSeq 4000	289	2012-10-01	-2.07726	102.773	Asia	Indonesia: Jambi
SRR10028502	NA	SAMN12640569	Illumina HiSeq 4000	293	2012-10-01	-2.09601	102.783	Asia	Indonesia: Jambi
SRR10028503	NA	SAMN12640568	Illumina HiSeq 4000	296	2012-10-01	-2.08534	102.79	Asia	Indonesia: Jambi
SRR10028504	NA	SAMN12640567	Illumina HiSeq 4000	299	2012-10-01	-2.09241	102.803	Asia	Indonesia: Jambi
SRR10028505	NA	SAMN12640566	Illumina HiSeq 4000	299	2012-10-01	-2.07392	102.815	Asia	Indonesia: Jambi
SRR10028506	NA	SAMN12640565	Illumina HiSeq 4000	298	2012-10-01	-2.05046	102.753	Asia	Indonesia: Jambi
SRR10028507	NA	SAMN12640556	Illumina HiSeq 4000	291	2012-11-01	-1.98197	102.751	Asia	Indonesia: Jambi
SRR10028508	NA	SAMN12640555	Illumina HiSeq 4000	298	2012-11-01	-1.99514	102.752	Asia	Indonesia: Jambi
SRR10127265	NA	SAMN12740641	Illumina HiSeq 2500	302	2012-05-28	20.686	-101.875	North America	Mexico: Penjamo
SRR10127268	NA	SAMN12740640	Illumina HiSeq 2500	302	2012-06-07	21.053	-103.902	North America	Mexico: Amatitan\, Jalisco
SRR10127269	NA	SAMN12740642	Illumina HiSeq 2500	302	2012-06-04	21.195	-100.439	North America	Mexico: Magueyal\, Guanajuato
SRR10127270	NA	SAMN12740643	Illumina HiSeq 2500	302	2012-05-30	21.766	-100.163	North America	Mexico: San Luis Potosi
SRR10159347	NA	SAMN12633281	Illumina HiSeq 2500	297	2018-06-29	28.21	116.93	Asia	China: Jiangxi
SRR10159348	NA	SAMN12633280	Illumina HiSeq 2500	297	2018-06-29	28.21	116.93	Asia	China: Jiangxi
SRR10159349	NA	SAMN12633279	Illumina HiSeq 2500	297	2018-06-29	28.21	116.93	Asia	China: Jiangxi
SRR10159350	NA	SAMN12633278	Illumina HiSeq 2500	297	2018-06-29	28.21	116.93	Asia	China: Jiangxi
SRR10159351	NA	SAMN12633277	Illumina HiSeq 2500	298	2018-06-29	28.21	116.93	Asia	China: Jiangxi
SRR10159352	NA	SAMN12633276	Illumina HiSeq 2500	297	2018-06-29	28.21	116.93	Asia	China: Jiangxi
SRR10159353	NA	SAMN12633275	Illumina HiSeq 2500	297	2018-06-29	28.21	116.93	Asia	China: Jiangxi
SRR10159354	NA	SAMN12633274	Illumina HiSeq 2500	297	2018-06-29	28.21	116.93	Asia	China: Jiangxi
SRR10159355	NA	SAMN12633273	Illumina HiSeq 2500	297	2018-06-29	28.21	116.93	Asia	China: Jiangxi
SRR10159356	NA	SAMN12633272	Illumina HiSeq 2500	297	2018-06-29	28.21	116.93	Asia	China: Jiangxi
SRR10260005	NA	SAMN13016621	Illumina NovaSeq 6000	300	2015-07-01	30.0756	114.863	Asia	China:Hubei
SRR10260006	NA	SAMN13016620	Illumina NovaSeq 6000	300	2015-07-01	30.9792	113.864	Asia	China:Hubei
SRR10260007	NA	SAMN13016619	Illumina NovaSeq 6000	300	2015-08-01	45.3644	132.319	Asia	China:Heilongjiang
SRR10260008	NA	SAMN13016618	Illumina NovaSeq 6000	300	2015-08-01	48.3	134.7	Asia	China:Heilongjiang
SRR10260009	NA	SAMN13016625	Illumina NovaSeq 6000	300	2015-08-01	23.9439	101.5	Asia	China:Yunnan
SRR10260010	NA	SAMN13016624	Illumina NovaSeq 6000	300	2015-08-01	22.9936	102.464	Asia	China:Yunnan
SRR10260011	NA	SAMN13016623	Illumina NovaSeq 6000	300	2015-09-01	31.7272	121.233	Asia	China:Shanghai
SRR10260012	NA	SAMN13016622	Illumina NovaSeq 6000	300	2015-09-01	30.8967	120.743	Asia	China:Zhejiang
SRR10360602	NA	SAMN13153334	Illumina HiSeq 2500	283	2015-09-18	39.7393	-123.631	North America	USA:California
SRR10360603	NA	SAMN13153333	Illumina HiSeq 2500	293	2015-09-08	39.7393	-123.631	North America	USA:California
SRR10360604	NA	SAMN13153332	Illumina HiSeq 2500	295	2015-11-11	39.7393	-123.631	North America	USA:California
SRR10360605	NA	SAMN13153331	Illumina HiSeq 2500	291	2015-09-21	39.7393	-123.631	North America	USA:California
SRR10360606	NA	SAMN13153383	Illumina HiSeq 2500	285	2016-06-15	39.5673	-123.476	North America	USA:California
SRR10360607	NA	SAMN13153382	Illumina HiSeq 2500	286	2016-06-15	39.5673	-123.476	North America	USA:California
SRR10360608	NA	SAMN13153381	Illumina HiSeq 2500	286	2016-06-15	39.5673	-123.476	North America	USA:California
SRR10360609	NA	SAMN13153380	Illumina HiSeq 2500	285	2016-06-15	39.5673	-123.476	North America	USA:California
SRR10360610	NA	SAMN13153379	Illumina HiSeq 2500	284	2016-06-15	39.5673	-123.476	North America	USA:California
SRR10360611	NA	SAMN13153378	Illumina HiSeq 2500	286	2016-06-15	39.5673	-123.476	North America	USA:California
SRR10360612	NA	SAMN13153377	Illumina HiSeq 2500	292	2016-06-15	39.5673	-123.476	North America	USA:California
SRR10360613	NA	SAMN13153376	Illumina HiSeq 2500	292	2016-06-15	39.5673	-123.476	North America	USA:California
SRR10360614	NA	SAMN13153375	Illumina HiSeq 2500	292	2016-06-15	39.5673	-123.476	North America	USA:California
SRR10360615	NA	SAMN13153330	Illumina HiSeq 2500	293	2015-09-18	39.7393	-123.631	North America	USA:California
SRR10360616	NA	SAMN13153374	Illumina HiSeq 2500	292	2016-06-15	39.5673	-123.476	North America	USA:California
SRR10360617	NA	SAMN13153373	Illumina HiSeq 2500	292	2016-06-15	39.5673	-123.476	North America	USA:California
SRR10360618	NA	SAMN13153372	Illumina HiSeq 2500	292	2016-06-15	39.5673	-123.476	North America	USA:California
SRR10360619	NA	SAMN13153371	Illumina HiSeq 2500	283	2016-06-15	39.5673	-123.476	North America	USA:California
SRR10360620	NA	SAMN13153370	Illumina HiSeq 2500	283	2016-06-15	39.5673	-123.476	North America	USA:California
SRR10360621	NA	SAMN13153369	Illumina HiSeq 2500	280	2016-06-15	39.5673	-123.476	North America	USA:California
SRR10360622	NA	SAMN13153368	Illumina HiSeq 2500	281	2016-06-15	39.5673	-123.476	North America	USA:California
SRR10360623	NA	SAMN13153367	Illumina HiSeq 2500	293	2016-06-15	39.5673	-123.476	North America	USA:California
SRR10360624	NA	SAMN13153366	Illumina HiSeq 2500	289	2016-06-15	39.5673	-123.476	North America	USA:California
SRR10360625	NA	SAMN13153365	Illumina HiSeq 2500	282	2016-06-15	39.5673	-123.476	North America	USA:California
SRR10360626	NA	SAMN13153329	Illumina HiSeq 2500	292	2015-09-08	39.7393	-123.631	North America	USA:California
SRR10360627	NA	SAMN13153364	Illumina HiSeq 2500	282	2016-06-15	39.5673	-123.476	North America	USA:California
SRR10360628	NA	SAMN13153363	Illumina HiSeq 2500	286	2016-06-15	39.5673	-123.476	North America	USA:California
SRR10360629	NA	SAMN13153362	Illumina HiSeq 2500	286	2016-06-15	39.5673	-123.476	North America	USA:California
SRR10360630	NA	SAMN13153361	Illumina HiSeq 2500	281	2016-06-15	39.5673	-123.476	North America	USA:California
SRR10360631	NA	SAMN13153360	Illumina HiSeq 2500	281	2016-06-15	39.5673	-123.476	North America	USA:California
SRR10360632	NA	SAMN13153359	Illumina HiSeq 2500	288	2016-06-14	39.7279	-123.644	North America	USA:California
SRR10360633	NA	SAMN13153358	Illumina HiSeq 2500	288	2016-06-14	39.7279	-123.644	North America	USA:California
SRR10360634	NA	SAMN13153357	Illumina HiSeq 2500	289	2016-06-14	39.7279	-123.644	North America	USA:California
SRR10360635	NA	SAMN13153356	Illumina HiSeq 2500	288	2016-06-14	39.7279	-123.644	North America	USA:California
SRR10360636	NA	SAMN13153355	Illumina HiSeq 2500	288	2016-06-14	39.7279	-123.644	North America	USA:California
SRR10360637	NA	SAMN13153328	Illumina HiSeq 2500	292	2015-11-11	39.7393	-123.631	North America	USA:California
SRR10360638	NA	SAMN13153354	Illumina HiSeq 2500	288	2016-06-14	39.7279	-123.644	North America	USA:California
SRR10360639	NA	SAMN13153353	Illumina HiSeq 2500	405	2013-09-17	39.7292	-123.642	North America	USA:California
SRR10360640	NA	SAMN13153352	Illumina HiSeq 2500	404	2013-09-17	39.7292	-123.642	North America	USA:California
SRR10360641	NA	SAMN13153351	Illumina HiSeq 2500	414	2013-09-17	39.7292	-123.642	North America	USA:California
SRR10360642	NA	SAMN13153350	Illumina HiSeq 2500	409	2013-09-17	39.7292	-123.642	North America	USA:California
SRR10360643	NA	SAMN13153349	Illumina HiSeq 2500	355	2013-09-17	39.7292	-123.642	North America	USA:California
SRR10360644	NA	SAMN13153348	Illumina HiSeq 2500	384	2013-09-17	39.7292	-123.642	North America	USA:California
SRR10360645	NA	SAMN13153347	Illumina HiSeq 2500	291	2015-04-18	39.7292	-123.642	North America	USA:California
SRR10360646	NA	SAMN13153346	Illumina HiSeq 2500	291	2015-04-18	39.7292	-123.642	North America	USA:California
SRR10360647	NA	SAMN13153345	Illumina HiSeq 2500	292	2015-04-18	39.7292	-123.642	North America	USA:California
SRR10360648	NA	SAMN13153327	Illumina HiSeq 2500	292	2015-09-21	39.7393	-123.631	North America	USA:California
SRR10360649	NA	SAMN13153344	Illumina HiSeq 2500	290	2015-04-18	39.7292	-123.642	North America	USA:California
SRR10360650	NA	SAMN13153343	Illumina HiSeq 2500	292	2015-04-18	39.7292	-123.642	North America	USA:California
SRR10360651	NA	SAMN13153342	Illumina HiSeq 2500	293	2015-04-18	39.7292	-123.642	North America	USA:California
SRR10360652	NA	SAMN13153341	Illumina HiSeq 2500	289	2015-04-18	39.7292	-123.642	North America	USA:California
SRR10360653	NA	SAMN13153340	Illumina HiSeq 2500	286	2015-04-18	39.7292	-123.642	North America	USA:California
SRR10360654	NA	SAMN13153339	Illumina HiSeq 2500	286	2015-04-18	39.7292	-123.642	North America	USA:California
SRR10360655	NA	SAMN13153338	Illumina HiSeq 2500	289	2015-04-18	39.7292	-123.642	North America	USA:California
SRR10360656	NA	SAMN13153337	Illumina HiSeq 2500	291	2015-09-18	39.7393	-123.631	North America	USA:California
SRR10360657	NA	SAMN13153336	Illumina HiSeq 2500	293	2015-09-08	39.7393	-123.631	North America	USA:California
SRR10360658	NA	SAMN13153335	Illumina HiSeq 2500	293	2015-11-11	39.7393	-123.631	North America	USA:California
SRR10360659	NA	SAMN13153326	Illumina HiSeq 2500	287	2015-09-18	39.7393	-123.631	North America	USA:California
SRR10360660	NA	SAMN13153325	Illumina HiSeq 2500	292	2015-09-08	39.7393	-123.631	North America	USA:California
SRR10375808	NA	SAMN06264690	Illumina HiSeq 2500	302	2014-07-11	37.4965	-122.133	North America	USA:South San Francisco\, USA
SRR10445785	0~15	SAMN13262229	HiSeq X Ten	300	2018-08-01	25.26	104.16	Asia	China:Yunnan
SRR10445786	0~15	SAMN13262228	HiSeq X Ten	300	2018-08-01	25.2633	104.16	Asia	China:Yunnan
SRR10445787	0~15	SAMN13262227	HiSeq X Ten	300	2018-08-01	25.263	104.16	Asia	China:Yunnan
SRR10445788	0~15	SAMN13262226	HiSeq X Ten	300	2018-08-01	25.26	104.16	Asia	China:Yunnan
SRR10445789	0~10	SAMN13262225	HiSeq X Ten	300	2018-08-01	25.26	104.16	Asia	China:Yunnan
SRR10445790	0~10	SAMN13262224	HiSeq X Ten	300	2018-08-01	25.2633	104.16	Asia	China:Yunnan
SRR10445791	0~10	SAMN13262223	HiSeq X Ten	300	2018-08-01	25.263	104.16	Asia	China:Yunnan
SRR10489811	NA	SAMN13241871	Illumina HiSeq 4000	302	2014-07-30	68.6125	161.35	Europe	Russia: Chersky
SRR10489812	NA	SAMN13241871	Illumina HiSeq 4000	302	2014-07-30	68.6125	161.35	Europe	Russia: Chersky
SRR10489813	NA	SAMN13241871	Illumina HiSeq 4000	302	2014-07-30	68.6125	161.35	Europe	Russia: Chersky
SRR10489814	NA	SAMN13241871	Illumina HiSeq 4000	302	2014-07-30	68.6125	161.35	Europe	Russia: Chersky
SRR10489815	NA	SAMN13241871	Illumina HiSeq 4000	302	2014-07-30	68.6125	161.35	Europe	Russia: Chersky
SRR10489816	NA	SAMN13241871	Illumina HiSeq 4000	302	2014-07-30	68.6125	161.35	Europe	Russia: Chersky
SRR10489817	NA	SAMN13241871	Illumina HiSeq 4000	302	2014-07-30	68.6125	161.35	Europe	Russia: Chersky
SRR10489818	NA	SAMN13241871	Illumina HiSeq 4000	302	2014-07-30	68.6125	161.35	Europe	Russia: Chersky
SRR10489819	NA	SAMN13241871	Illumina HiSeq 4000	302	2014-07-30	68.6125	161.35	Europe	Russia: Chersky
SRR10489820	NA	SAMN13241871	Illumina HiSeq 4000	302	2014-07-30	68.6125	161.35	Europe	Russia: Chersky
SRR10489821	NA	SAMN13241871	Illumina HiSeq 4000	302	2014-07-30	68.6125	161.35	Europe	Russia: Chersky
SRR10489822	NA	SAMN13241871	Illumina HiSeq 4000	302	2014-07-30	68.6125	161.35	Europe	Russia: Chersky
SRR10489823	NA	SAMN13241871	Illumina HiSeq 4000	302	2014-07-30	68.6125	161.35	Europe	Russia: Chersky
SRR10489824	NA	SAMN13241871	Illumina HiSeq 4000	302	2014-07-30	68.6125	161.35	Europe	Russia: Chersky
SRR10489825	NA	SAMN13241871	Illumina HiSeq 4000	302	2014-07-30	68.6125	161.35	Europe	Russia: Chersky
SRR10489826	NA	SAMN13241871	Illumina HiSeq 4000	302	2014-07-30	68.6125	161.35	Europe	Russia: Chersky
SRR10489827	NA	SAMN13241871	Illumina HiSeq 4000	302	2014-07-30	68.6125	161.35	Europe	Russia: Chersky
SRR10489828	NA	SAMN13241871	Illumina HiSeq 4000	302	2014-07-30	68.6125	161.35	Europe	Russia: Chersky
SRR10489829	NA	SAMN13241871	Illumina HiSeq 4000	302	2014-07-30	68.6125	161.35	Europe	Russia: Chersky
SRR10489830	NA	SAMN13241871	Illumina HiSeq 4000	302	2014-07-30	68.6125	161.35	Europe	Russia: Chersky
SRR10489831	NA	SAMN13241871	Illumina HiSeq 4000	302	2014-07-30	68.6125	161.35	Europe	Russia: Chersky
SRR10489832	NA	SAMN13241871	Illumina HiSeq 4000	302	2014-07-30	68.6125	161.35	Europe	Russia: Chersky
SRR10489833	NA	SAMN13241871	Illumina HiSeq 4000	302	2014-07-30	68.6125	161.35	Europe	Russia: Chersky
SRR10489834	NA	SAMN13241871	Illumina HiSeq 4000	302	2014-07-30	68.6125	161.35	Europe	Russia: Chersky
SRR10489835	NA	SAMN13241871	Illumina HiSeq 4000	302	2014-07-30	68.6125	161.35	Europe	Russia: Chersky
SRR10489836	NA	SAMN13241871	Illumina HiSeq 4000	302	2014-07-30	68.6125	161.35	Europe	Russia: Chersky
SRR10489837	NA	SAMN13241871	Illumina HiSeq 4000	302	2014-07-30	68.6125	161.35	Europe	Russia: Chersky
SRR10489838	NA	SAMN13241871	Illumina HiSeq 4000	302	2014-07-30	68.6125	161.35	Europe	Russia: Chersky
SRR10489839	NA	SAMN13241871	Illumina HiSeq 4000	302	2014-07-30	68.6125	161.35	Europe	Russia: Chersky
SRR10492801	NA	SAMN13281620	Illumina HiSeq 2000	302	2017-06-09/2017-06-10	36.78	100	Asia	China: Qinghai Lake
SRR10520895	NA	SAMN06265749	Illumina HiSeq 2500	302	2016-06-16	39.7291	-123.642	North America	USA: California
SRR10524273	NA	SAMN09091858	Illumina HiSeq 2500	302	2016-08-16	39.7291	-123.642	North America	USA: California
SRR10586121	2~5	SAMN13482106	Illumina HiSeq 2500	502	2018-10-02	1.42	103.7	Asia	Singapore: Lim Chu Kang Farm Area\, Singapore
SRR10586122	5~10	SAMN13482105	Illumina HiSeq 2500	502	2018-03-14	1.42	103.7	Asia	Singapore: Lim Chu Kang Farm Area\, Singapore
SRR10586123	5~10	SAMN13482104	Illumina HiSeq 2500	502	2018-03-14	1.42	103.7	Asia	Singapore: Lim Chu Kang Farm Area\, Singapore
SRR10586124	5~10	SAMN13482103	Illumina HiSeq 2500	502	2018-03-14	1.42	103.7	Asia	Singapore: Lim Chu Kang Farm Area\, Singapore
SRR10586125	5~10	SAMN13482102	Illumina HiSeq 2500	502	2018-03-14	1.42	103.7	Asia	Singapore: Lim Chu Kang Farm Area\, Singapore
SRR10586126	5~10	SAMN13482101	Illumina HiSeq 2500	502	2018-03-14	1.42	103.7	Asia	Singapore: Lim Chu Kang Farm Area\, Singapore
SRR10586127	5~10	SAMN13482100	Illumina HiSeq 2500	502	2018-03-14	1.42	103.7	Asia	Singapore: Lim Chu Kang Farm Area\, Singapore
SRR10586129	2~5	SAMN13482114	Illumina HiSeq 2500	502	2018-10-02	1.42	103.7	Asia	Singapore: Lim Chu Kang Farm Area\, Singapore
SRR10586130	2~5	SAMN13482113	Illumina HiSeq 2500	502	2018-10-02	1.42	103.7	Asia	Singapore: Lim Chu Kang Farm Area\, Singapore
SRR10586131	2~5	SAMN13482112	Illumina HiSeq 2500	502	2018-10-02	1.42	103.7	Asia	Singapore: Lim Chu Kang Farm Area\, Singapore
SRR10586135	2~5	SAMN13482108	Illumina HiSeq 2500	502	2018-10-02	1.42	103.7	Asia	Singapore: Lim Chu Kang Farm Area\, Singapore
SRR10586136	2~5	SAMN13482107	Illumina HiSeq 2500	502	2018-10-02	1.42	103.7	Asia	Singapore: Lim Chu Kang Farm Area\, Singapore
SRR10854857	0~10	SAMN13759465	HiSeq X Ten	300	2018-06-01	41.32	82.54	Asia	China:Xinjiang
SRR10857620	surface	SAMN13423131	Illumina HiSeq 2500	393	2018-04-10	-23.14	16.08	Africa	Namibia
SRR10857621	surface	SAMN13423130	Illumina HiSeq 2500	392	2018-04-10	-23.2	15.55	Africa	Namibia
SRR10857622	surface	SAMN13423129	Illumina HiSeq 2500	390	2018-04-10	-23.19	15.37	Africa	Namibia
SRR10857623	surface	SAMN13423128	Illumina HiSeq 2500	389	2018-04-10	-23.11	15.16	Africa	Namibia
SRR10861768	NA	SAMN13812698	Illumina NovaSeq 6000	300	2019	30.83	120.72	Asia	china
SRR10929040	NA	SAMN12794644	Illumina NovaSeq 6000	302	2018-08-03	34.7856	-115.66	North America	USA: California
SRR10946703	NA	SAMN12796084	Illumina NovaSeq 6000	302	2018-08-04	34.7856	-115.66	North America	USA: California
SRR10948222	NA	SAMN12795546	Illumina NovaSeq 6000	302	2018-08-04	34.7856	-115.66	North America	USA: California
SRR10948296	NA	SAMN12795550	Illumina NovaSeq 6000	302	2018-08-03	34.7856	-115.66	North America	USA: California
SRR10948380	NA	SAMN12795838	Illumina NovaSeq 6000	302	2018-03-25	34.3778	-117.61	North America	USA: California
SRR10948449	NA	SAMN12796233	Illumina NovaSeq 6000	302	2018-08-04	34.7856	-115.66	North America	USA: California
SRR10953296	NA	SAMN12794828	Illumina NovaSeq 6000	302	2018-08-03	34.7856	-115.66	North America	USA: California
SRR10953297	NA	SAMN12796024	Illumina NovaSeq 6000	302	2018-08-04	34.7856	-115.66	North America	USA: California
SRR10953302	NA	SAMN12796104	Illumina NovaSeq 6000	302	2018-08-04	34.7856	-115.66	North America	USA: California
SRR10953303	NA	SAMN12794622	Illumina NovaSeq 6000	302	2018-03-25	34.3778	-117.61	North America	USA: California
SRR10954966	NA	SAMN12794643	Illumina NovaSeq 6000	302	2018-08-03	34.7856	-115.66	North America	USA: California
SRR10954973	NA	SAMN12794830	Illumina NovaSeq 6000	302	2018-03-25	34.3778	-117.61	North America	USA: California
SRR10954975	NA	SAMN12794829	Illumina NovaSeq 6000	302	2018-03-25	34.3778	-117.61	North America	USA: California
SRR10954976	NA	SAMN12795169	Illumina NovaSeq 6000	302	2018-08-03	34.7856	-115.66	North America	USA: California
SRR10954977	NA	SAMN12794948	Illumina NovaSeq 6000	302	2018-08-03	34.7856	-115.66	North America	USA: California
SRR10954978	NA	SAMN12795170	Illumina NovaSeq 6000	302	2018-08-03	34.7856	-115.66	North America	USA: California
SRR10954981	NA	SAMN12796109	Illumina NovaSeq 6000	302	2018-08-03	34.7856	-115.66	North America	USA: California
SRR10954987	NA	SAMN12796115	Illumina NovaSeq 6000	302	2018-08-03	34.7856	-115.66	North America	USA: California
SRR10954988	NA	SAMN12796121	Illumina NovaSeq 6000	302	2018-03-25	34.3778	-117.61	North America	USA: California
SRR10955009	NA	SAMN12795924	Illumina NovaSeq 6000	302	2018-03-25	34.3778	-117.61	North America	USA: California
SRR10998558	NA	SAMN12793969	Illumina NovaSeq 6000	302	2017-06-07	38.7864	-120.429	North America	USA: California
SRR10998589	NA	SAMN12794413	Illumina NovaSeq 6000	302	2017-06-07	38.7966	-120.383	North America	USA: California
SRR10998590	NA	SAMN12794183	Illumina NovaSeq 6000	302	2017-06-07	38.7856	-120.428	North America	USA: California
SRR10998591	NA	SAMN12793980	Illumina NovaSeq 6000	302	2017-06-07	38.7833	-120.299	North America	USA: California
SRR10998592	NA	SAMN12794412	Illumina NovaSeq 6000	302	2017-06-07	38.7833	-120.298	North America	USA: California
SRR10998593	NA	SAMN12794334	Illumina NovaSeq 6000	302	2017-06-07	38.9738	-120.493	North America	USA: California
SRR11092497	NA	SAMN13942205	Illumina HiSeq 2000	202	2014-11-08	21.179	-104.54	North America	Mexico:Jalisco
SRR11092500	NA	SAMN13942202	Illumina HiSeq 2000	202	2014-11-09	24.0062	-104.385	North America	Mexico:Durango
SRR11092503	NA	SAMN13942199	Illumina HiSeq 2000	202	2014-11-10	21.8275	-102.121	North America	Mexico:Aguascalientes
SRR11092504	NA	SAMN13942213	Illumina HiSeq 2000	202	2014-11-10	21.9878	-101.277	North America	Mexico:San Luis Potosi
SRR11092507	NA	SAMN13942210	Illumina HiSeq 2000	202	2014-11-09	23.2927	-106.479	North America	Mexico:Sinaloa
SRR11092510	NA	SAMN13942207	Illumina HiSeq 2000	202	2014-11-08	21.8363	-105.083	North America	Mexico:Nayarit
SRR11271801	10	SAMN13908148	Illumina MiSeq	601	2011-02-13	-38.83	-71.65	South America	Chile: Melipeuco
SRR11271802	10	SAMN13908146	Illumina MiSeq	601	2011-02-13	-38.83	-71.65	South America	Chile: Melipeuco
SRR11271803	10	SAMN13908144	Illumina MiSeq	601	2011-02-20	-38.57	-71.78	South America	Chile: Melipeuco
SRR11271804	10	SAMN13908142	Illumina MiSeq	601	2011-02-20	-38.57	-71.78	South America	Chile: Melipeuco
SRR11271805	5	SAMN13908156	Illumina MiSeq	601	2011-02-13	-38.82	-71.68	South America	Chile: Melipeuco
SRR11271806	5	SAMN13908154	Illumina MiSeq	601	2011-02-13	-38.82	-71.68	South America	Chile: Melipeuco
SRR11271807	5	SAMN13908152	Illumina MiSeq	601	2011-02-13	-38.82	-71.68	South America	Chile: Melipeuco
SRR11271808	10	SAMN13908150	Illumina MiSeq	601	2011-02-13	-38.83	-71.65	South America	Chile: Melipeuco
SRR11271809	10	SAMN13908140	Illumina MiSeq	601	2011-02-20	-38.57	-71.78	South America	Chile: Melipeuco
SRR11285378	20~40	SAMN14331837	Illumina HiSeq 4000	300	2018-09-01	29.3852	111.024	Asia	China:Shimen Realgar mine from Hunan province
SRR11467474	NA	SAMN14522246	NextSeq 500	302	2015-11-30	21.5416	-158.088	North America	USA: Poamoho\, Hawaii
SRR11467475	NA	SAMN14522245	NextSeq 500	302	2015-11-30	21.5416	-158.088	North America	USA: Poamoho\, Hawaii
SRR11467476	NA	SAMN14522244	NextSeq 500	302	2015-11-30	21.5416	-158.088	North America	USA: Poamoho\, Hawaii
SRR11467477	NA	SAMN14522243	NextSeq 500	302	2015-11-30	21.5416	-158.088	North America	USA: Poamoho\, Hawaii
SRR11467478	NA	SAMN14522242	NextSeq 500	302	2015-11-30	21.5416	-158.088	North America	USA: Poamoho\, Hawaii
SRR11467479	NA	SAMN14522249	NextSeq 500	302	2015-11-30	21.5416	-158.088	North America	USA: Poamoho\, Hawaii
SRR11467480	NA	SAMN14522248	NextSeq 500	302	2015-11-30	21.5416	-158.088	North America	USA: Poamoho\, Hawaii
SRR11467481	NA	SAMN14522247	NextSeq 500	302	2015-11-30	21.5416	-158.088	North America	USA: Poamoho\, Hawaii
SRR1153387	0.05	SAMN02614525	Illumina HiSeq 2000	202	2011-12-01	40.075	-88.242	North America	USA: Urbana
SRR11613032	NA	SAMN14510906	Illumina NovaSeq 6000	302	2017-07-17	26.6539	-80.6288	North America	USA: Florida
SRR11613357	NA	SAMN14510857	Illumina NovaSeq 6000	302	2017-07-17	26.6539	-80.6288	North America	USA: Florida
SRR11613358	NA	SAMN14510725	Illumina NovaSeq 6000	302	2017-07-17	26.6539	-80.6288	North America	USA: Florida
SRR11613400	NA	SAMN14510770	Illumina NovaSeq 6000	302	2017-07-17	26.6591	-80.6279	North America	USA: Florida
SRR11613413	NA	SAMN14510759	Illumina NovaSeq 6000	302	2017-07-17	26.6591	-80.6279	North America	USA: Florida
SRR11614242	NA	SAMN14510966	Illumina NovaSeq 6000	302	2017-07-17	26.6591	-80.6279	North America	USA: Florida
SRR11614855	NA	SAMN14510900	Illumina NovaSeq 6000	302	2017-12-05	26.6539	-80.6288	North America	USA: Florida
SRR11615275	NA	SAMN14510723	Illumina NovaSeq 6000	302	2017-12-05	26.6539	-80.6288	North America	USA: Florida
SRR11615276	NA	SAMN14510928	Illumina NovaSeq 6000	302	2017-12-05	26.6591	-80.6279	North America	USA: Florida
SRR11615312	NA	SAMN14510894	Illumina NovaSeq 6000	302	2017-12-05	26.6539	-80.6288	North America	USA: Florida
SRR11615318	NA	SAMN14510744	Illumina NovaSeq 6000	302	2017-12-05	26.6591	-80.6279	North America	USA: Florida
SRR11635549	NA	SAMN14515371	Illumina NovaSeq 6000	302	2018-08-04	34.7856	-115.66	North America	USA: California
SRR11635628	NA	SAMN14515673	Illumina NovaSeq 6000	302	2018-03-25	34.3778	-117.61	North America	USA: California
SRR11635629	NA	SAMN14515585	Illumina NovaSeq 6000	302	2018-08-04	34.7856	-115.66	North America	USA: California
SRR11671580	NA	SAMN14514950	Illumina NovaSeq 6000	302	2018-02-01	57.1866	-2.2146	Europe	United Kingdom: Aberdeen\, Scotland
SRR11671581	NA	SAMN14514931	Illumina NovaSeq 6000	302	2018-02-01	57.1866	-2.2146	Europe	United Kingdom: Aberdeen\, Scotland
SRR11671582	NA	SAMN14514969	Illumina NovaSeq 6000	302	2018-02-01	57.1866	-2.2146	Europe	United Kingdom: Aberdeen\, Scotland
SRR11671584	NA	SAMN14514815	Illumina NovaSeq 6000	302	2018-02-01	57.1866	-2.2146	Europe	United Kingdom: Aberdeen\, Scotland
SRR11671586	NA	SAMN14515449	Illumina NovaSeq 6000	302	2018-02-01	57.1866	-2.2146	Europe	United Kingdom: Aberdeen\, Scotland
SRR11671587	NA	SAMN14514827	Illumina NovaSeq 6000	302	2018-02-01	57.1863	-2.2145	Europe	United Kingdom: Aberdeen\, Scotland
SRR11671588	NA	SAMN14515461	Illumina NovaSeq 6000	302	2018-02-01	57.1866	-2.2146	Europe	United Kingdom: Aberdeen\, Scotland
SRR11671808	NA	SAMN14515358	Illumina NovaSeq 6000	302	2018-02-01	57.1863	-2.2145	Europe	United Kingdom: Aberdeen\, Scotland
SRR11672838	NA	SAMN14515665	Illumina NovaSeq 6000	302	2018-02-01	57.1866	-2.2146	Europe	United Kingdom: Aberdeen\, Scotland
SRR11672839	NA	SAMN14515357	Illumina NovaSeq 6000	302	2018-02-01	57.1863	-2.2145	Europe	United Kingdom: Aberdeen\, Scotland
SRR11672840	NA	SAMN14514966	Illumina NovaSeq 6000	302	2018-02-01	57.1866	-2.2146	Europe	United Kingdom: Aberdeen\, Scotland
SRR11672841	NA	SAMN14515906	Illumina NovaSeq 6000	302	2018-02-01	57.1863	-2.2145	Europe	United Kingdom: Aberdeen\, Scotland
SRR11673296	NA	SAMN14514853	Illumina NovaSeq 6000	302	2018-02-01	57.1866	-2.2146	Europe	United Kingdom: Aberdeen\, Scotland
SRR11673297	NA	SAMN14515551	Illumina NovaSeq 6000	302	2018-02-01	57.1863	-2.2145	Europe	United Kingdom: Aberdeen\, Scotland
SRR11673298	NA	SAMN14515548	Illumina NovaSeq 6000	302	2018-02-01	57.1863	-2.2145	Europe	United Kingdom: Aberdeen\, Scotland
SRR11673299	NA	SAMN14515905	Illumina NovaSeq 6000	302	2018-02-01	57.1863	-2.2145	Europe	United Kingdom: Aberdeen\, Scotland
SRR11673319	NA	SAMN14514949	Illumina NovaSeq 6000	302	2018-02-01	57.1863	-2.2145	Europe	United Kingdom: Aberdeen\, Scotland
SRR11673482	NA	SAMN14515565	Illumina NovaSeq 6000	302	2018-02-01	57.1863	-2.2145	Europe	United Kingdom: Aberdeen\, Scotland
SRR11674055	NA	SAMN14515579	Illumina NovaSeq 6000	302	2018-02-01	57.1866	-2.2146	Europe	United Kingdom: Aberdeen\, Scotland
SRR11674058	NA	SAMN14515852	Illumina NovaSeq 6000	302	2018-02-01	57.1866	-2.2146	Europe	United Kingdom: Aberdeen\, Scotland
SRR11674061	NA	SAMN14515664	Illumina NovaSeq 6000	302	2018-02-01	57.1863	-2.2145	Europe	United Kingdom: Aberdeen\, Scotland
SRR11674062	NA	SAMN14514816	Illumina NovaSeq 6000	302	2018-02-01	57.1863	-2.2145	Europe	United Kingdom: Aberdeen\, Scotland
SRR11674063	NA	SAMN14514965	Illumina NovaSeq 6000	302	2018-02-01	57.1866	-2.2146	Europe	United Kingdom: Aberdeen\, Scotland
SRR11674120	NA	SAMN14515663	Illumina NovaSeq 6000	302	2018-02-01	57.1863	-2.2145	Europe	United Kingdom: Aberdeen\, Scotland
SRR11678563	NA	SAMN14515332	Illumina NovaSeq 6000	302	2017-06-07	38.7866	-120.429	North America	USA: California
SRR11678565	NA	SAMN14515329	Illumina NovaSeq 6000	302	2017-06-07	38.7384	-120.404	North America	USA: California
SRR11678566	NA	SAMN14515851	Illumina NovaSeq 6000	302	2017-06-07	38.8759	-120.444	North America	USA: California
SRR11678605	NA	SAMN14515328	Illumina NovaSeq 6000	302	2017-06-07	38.7577	-120.437	North America	USA: California
SRR11678609	NA	SAMN14515067	Illumina NovaSeq 6000	302	2017-06-07	38.8758	-120.444	North America	USA: California
SRR11678610	NA	SAMN14515638	Illumina NovaSeq 6000	302	2017-06-07	38.783	-120.278	North America	USA: California
SRR11678611	NA	SAMN14514942	Illumina NovaSeq 6000	302	2017-06-07	39.032	-120.443	North America	USA: California
SRR11678612	NA	SAMN14515919	Illumina NovaSeq 6000	302	2017-06-07	38.7825	-120.279	North America	USA: California
SRR11679235	NA	SAMN14515658	Illumina NovaSeq 6000	302	2017-06-07	39.0352	-120.442	North America	USA: California
SRR11679314	NA	SAMN14515690	Illumina NovaSeq 6000	302	2017-06-07	38.9694	-120.501	North America	USA: California
SRR11679676	NA	SAMN14514955	Illumina NovaSeq 6000	302	2017-10-23	42.5315	-72.1899	North America	USA: Massachusetts
SRR11679678	NA	SAMN14514968	Illumina NovaSeq 6000	302	2017-10-23	42.5315	-72.1899	North America	USA: Massachusetts
SRR11719862	0~5	SAMN14845652	NextSeq 500	272	2015-01-19	-76.4373	161.007	Antarctica	Antarctica: Mackay Glacier regions\, Towle Glacier
SRR11719863	0~5	SAMN14845651	NextSeq 500	271	2015-01-19	-76.4373	161.007	Antarctica	Antarctica: Mackay Glacier regions\, Towle Glacier
SRR11719864	0~5	SAMN14845642	NextSeq 500	282	2015-01-14	-77.0157	161.405	Antarctica	Antarctica: Mackay Glacier regions\, Mount Seuss
SRR11719865	0~5	SAMN14845641	NextSeq 500	281	2015-01-14	-77.0138	161.428	Antarctica	Antarctica: Mackay Glacier regions\, Mount Seuss
SRR11719866	0~5	SAMN14845650	NextSeq 500	275	2015-01-19	-76.3928	161.056	Antarctica	Antarctica: Mackay Glacier regions\, Towle Glacier
SRR11719867	0~5	SAMN14845649	NextSeq 500	278	2015-01-17	-76.5713	161.243	Antarctica	Antarctica: Mackay Glacier regions\, Mount Gran
SRR11719868	0~5	SAMN14845648	NextSeq 500	275	2015-01-22	-76.5803	161.097	Antarctica	Antarctica: Mackay Glacier regions\, Mount Gran
SRR11719869	0~5	SAMN14845647	NextSeq 500	280	2015-01-19	-76.0965	162.01	Antarctica	Antarctica: Mackay Glacier regions\, Mount George Murray
SRR11719870	0~5	SAMN14845646	NextSeq 500	279	2015-01-11	-76.4936	162.064	Antarctica	Antarctica: Mackay Glacier regions\, Mackay Glacier
SRR11719871	0~5	SAMN14845645	NextSeq 500	282	2015-01-11	-76.4701	161.27	Antarctica	Antarctica: Mackay Glacier regions\, Mackay Glacier
SRR11719872	0~5	SAMN14845644	NextSeq 500	283	2015-01-17	-77.0148	161.456	Antarctica	Antarctica: Mackay Glacier regions\, Mount Seuss
SRR11719873	0~5	SAMN14845643	NextSeq 500	283	2015-01-16	-77.011	161.426	Antarctica	Antarctica: Mackay Glacier regions\, Mount Seuss
SRR11719874	0~5	SAMN14845656	NextSeq 500	286	2015-01-22	-77.0276	161.216	Antarctica	Antarctica: Mackay Glacier regions\, Pegtop Mountain
SRR11719875	0~5	SAMN14845655	NextSeq 500	271	2015-01-11	-77.0038	162.238	Antarctica	Antarctica: Mackay Glacier regions\, Flatiron
SRR11719876	0~5	SAMN14845654	NextSeq 500	281	2015-01-22	-77.65	163.116	Antarctica	Antarctica: Mackay Glacier regions\, Spalding Pond
SRR11719877	0~5	SAMN14845653	NextSeq 500	278	2015-01-19	-76.52	161.45	Antarctica	Antarctica: Mackay Glacier regions\, Benson Glacier
SRR11723790	0~10	SAMN14846997	HiSeq X Ten	300	2007-06-07	51.1353	4.61159	Europe	Belgium: Lier\, Grote Nete river basin
SRR11723791	0~10	SAMN14846996	HiSeq X Ten	300	2007-06-07	51.1355	4.61029	Europe	Belgium: Lier\, Grote Nete river basin
SRR11723792	0~10	SAMN14846995	HiSeq X Ten	300	2007-06-07	51.1353	4.60998	Europe	Belgium: Lier\, Grote Nete river basin
SRR11742809	NA	SAMN14510918	Illumina NovaSeq 6000	302	2016-12-06	41.1677	-96.4108	North America	USA: Nebraska
SRR11742812	NA	SAMN14510873	Illumina NovaSeq 6000	302	2016-12-06	41.1677	-96.4108	North America	USA: Nebraska
SRR11742948	NA	SAMN14510730	Illumina NovaSeq 6000	302	2016-12-06	41.1677	-96.4108	North America	USA: Nebraska
SRR11742949	NA	SAMN14510912	Illumina NovaSeq 6000	302	2016-12-06	41.1681	-96.4109	North America	USA: Nebraska
SRR11742962	NA	SAMN14510969	Illumina NovaSeq 6000	302	2016-12-06	41.1677	-96.4108	North America	USA: Nebraska
SRR11743025	NA	SAMN14510884	Illumina NovaSeq 6000	302	2016-12-06	41.1681	-96.4109	North America	USA: Nebraska
SRR11743028	NA	SAMN14510895	Illumina NovaSeq 6000	302	2016-12-06	41.1681	-96.4109	North America	USA: Nebraska
SRR11743100	NA	SAMN14511060	Illumina NovaSeq 6000	302	2016-12-06	41.1681	-96.4109	North America	USA: Nebraska
SRR11802899	NA	SAMN14941272	HiSeq X Ten	293	2018-08-22	39.92	116.35	Asia	China
SRR11802901	NA	SAMN14941284	HiSeq X Ten	293	2018-08-20	26.51	99.44	Asia	China
SRR11802902	NA	SAMN14941283	HiSeq X Ten	293	2018-08-24	27.78	98.65	Asia	China
SRR11802903	NA	SAMN14941282	HiSeq X Ten	293	2018-08-26	26.91	98.88	Asia	China
SRR11802904	NA	SAMN14941281	HiSeq X Ten	293	2018-08-21	39.66	115.82	Asia	China
SRR11802905	NA	SAMN14941280	HiSeq X Ten	293	2018-08-21	40.46	115.99	Asia	China
SRR11802906	NA	SAMN14941271	HiSeq X Ten	292	2018-08-22	40.02	116.52	Asia	China
SRR11802907	NA	SAMN14941279	HiSeq X Ten	293	2018-08-22	39.88	116.74	Asia	China
SRR11802908	NA	SAMN14941278	HiSeq X Ten	293	2018-08-22	40.23	117.23	Asia	China
SRR11802909	NA	SAMN14941277	HiSeq X Ten	293	2018-08-21	40.01	116.32	Asia	China
SRR11802910	NA	SAMN14941276	HiSeq X Ten	293	2018-08-21	40.1	116.21	Asia	China
SRR11802911	NA	SAMN14941275	HiSeq X Ten	293	2018-08-21	39.64	116.24	Asia	China
SRR11802912	NA	SAMN14941274	HiSeq X Ten	293	2018-08-22	39.77	116.58	Asia	China
SRR11802913	NA	SAMN14941273	HiSeq X Ten	293	2018-08-22	39.91	116.41	Asia	China
SRR11802914	NA	SAMN14941270	HiSeq X Ten	293	2018-08-21	39.9	116.2	Asia	China
SRR11829677	NA	SAMN14510758	Illumina NovaSeq 6000	302	2016-12-06	41.1673	-96.4119	North America	USA: Nebraska
SRR11829678	NA	SAMN14510747	Illumina NovaSeq 6000	302	2016-12-06	41.1673	-96.4119	North America	USA: Nebraska
SRR11829679	NA	SAMN14510942	Illumina NovaSeq 6000	302	2016-12-06	41.1681	-96.4119	North America	USA: Nebraska
SRR11829739	NA	SAMN14511059	Illumina NovaSeq 6000	302	2016-12-06	41.1681	-96.4119	North America	USA: Nebraska
SRR12030746	0~5	SAMN15285685	Illumina NovaSeq 6000	299	2018-07-31	24.1736	121.3	Asia	Taiwan: Xiaofengkou\, Hualien
SRR12030748	0~5	SAMN15285683	Illumina NovaSeq 6000	299	2018-07-31	24.1736	121.3	Asia	Taiwan: Xiaofengkou\, Hualien
SRR12030750	0~5	SAMN15285681	Illumina NovaSeq 6000	299	2018-07-31	24.1736	121.3	Asia	Taiwan: Xiaofengkou\, Hualien
SRR12030751	0~5	SAMN15285680	Illumina NovaSeq 6000	299	2018-07-31	24.0265	121.136	Asia	Taiwan: Wushe\, Nantou
SRR12030753	0~5	SAMN15285707	Illumina NovaSeq 6000	302	2018-09-04	24.0949	121.034	Asia	Taiwan: Huisun\, Nantou
SRR12030756	0~5	SAMN15285705	Illumina NovaSeq 6000	302	2018-09-04	24.0949	121.034	Asia	Taiwan: Huisun\, Nantou
SRR12030758	0~5	SAMN15285703	Illumina NovaSeq 6000	302	2018-09-04	24.0949	121.034	Asia	Taiwan: Huisun\, Nantou
SRR12030760	0~5	SAMN15285701	Illumina NovaSeq 6000	302	2018-09-04	24.088	121.029	Asia	Taiwan: Huisun\, Nantou
SRR12030762	0~5	SAMN15285699	Illumina NovaSeq 6000	302	2018-09-04	24.088	121.029	Asia	Taiwan: Huisun\, Nantou
SRR12030764	0~5	SAMN15285697	Illumina NovaSeq 6000	302	2018-09-04	24.088	121.029	Asia	Taiwan: Huisun\, Nantou
SRR12030766	0~5	SAMN15285678	Illumina NovaSeq 6000	299	2018-07-31	24.0265	121.136	Asia	Taiwan: Wushe\, Nantou
SRR12030767	0~5	SAMN15285695	Illumina NovaSeq 6000	300	2018-08-01	24.1857	121.342	Asia	Taiwan: Kuanyuan\, Hualien
SRR12030769	0~5	SAMN15285693	Illumina NovaSeq 6000	300	2018-08-01	24.1857	121.342	Asia	Taiwan: Kuanyuan\, Hualien
SRR12030771	0~5	SAMN15285691	Illumina NovaSeq 6000	299	2018-08-01	24.1857	121.342	Asia	Taiwan: Kuanyuan\, Hualien
SRR12030773	0~5	SAMN15285689	Illumina NovaSeq 6000	300	2018-08-01	24.1857	121.342	Asia	Taiwan: Kuanyuan\, Hualien
SRR12030775	0~5	SAMN15285687	Illumina NovaSeq 6000	299	2018-07-31	24.1736	121.3	Asia	Taiwan: Xiaofengkou\, Hualien
SRR12030778	0~5	SAMN15285676	Illumina NovaSeq 6000	298	2018-07-31	24.0265	121.136	Asia	Taiwan: Wushe\, Nantou
SRR12087327	0~10	SAMN09947802	NextSeq 500	302	2016-06-01	46.06	14.28	Europe	Slovenia:Ljubljana\, Sentvid
SRR12087328	0~10	SAMN09947802	NextSeq 500	302	2016-06-01	46.06	14.28	Europe	Slovenia:Ljubljana\, Sentvid
SRR12087329	0~10	SAMN09947802	NextSeq 500	302	2016-06-01	46.06	14.28	Europe	Slovenia:Ljubljana\, Sentvid
SRR12087330	0~10	SAMN09947802	NextSeq 500	302	2016-06-01	46.06	14.28	Europe	Slovenia:Ljubljana\, Sentvid
SRR12087331	0~10	SAMN09947801	NextSeq 500	302	2016-06-01	46.06	14.28	Europe	Slovenia:Ljubljana\, Sentvid
SRR12087332	0~10	SAMN09947801	NextSeq 500	302	2016-06-01	46.06	14.28	Europe	Slovenia:Ljubljana\, Sentvid
SRR12087333	0~10	SAMN09947801	NextSeq 500	302	2016-06-01	46.06	14.28	Europe	Slovenia:Ljubljana\, Sentvid
SRR12087334	0~10	SAMN09947801	NextSeq 500	302	2016-06-01	46.06	14.28	Europe	Slovenia:Ljubljana\, Sentvid
SRR12095477	NA	SAMN15367012	NextSeq 500	275	2016-04-27	-12.37	130.867	Oceania	Australia: Darwin\, NT
SRR12095478	NA	SAMN15367011	NextSeq 500	273	2016-04-27	-12.37	130.867	Oceania	Australia: Darwin\, NT
SRR12102596	2~10	SAMN15394152	NextSeq 500	290	2017-05-10	29.9415	34.9748	Asia	Israel:Negev region
SRR12102597	2~10	SAMN15394151	NextSeq 500	285	2017-05-10	30.7853	34.7673	Asia	Israel:Negev region
SRR12102598	2~10	SAMN15394150	NextSeq 500	288	2017-05-10	30.6092	34.7458	Asia	Israel:Negev region
SRR12102599	2~10	SAMN15394149	NextSeq 500	284	2017-05-10	30.6092	34.7458	Asia	Israel:Negev region
SRR12102600	2~10	SAMN15394148	NextSeq 500	287	2017-05-10	31.3492	34.9131	Asia	Israel:Negev region
SRR12102601	2~10	SAMN15394147	NextSeq 500	288	2017-05-10	31.3458	34.9133	Asia	Israel:Negev region
SRR12102602	2~10	SAMN15394146	NextSeq 500	279	2017-05-10	31.2533	34.7528	Asia	Israel:Negev region
SRR12102603	2~10	SAMN15394145	NextSeq 500	272	2017-05-10	31.6303	34.9147	Asia	Israel:Judea Hills
SRR12102604	2~10	SAMN15394154	NextSeq 500	286	2017-05-10	30.405	34.9492	Asia	Israel:Negev region
SRR12102605	2~10	SAMN15394153	NextSeq 500	277	2017-05-10	30.4056	34.9506	Asia	Israel:Negev region
SRR12102606	2~10	SAMN15394144	NextSeq 500	283	2017-05-10	31.6422	34.933	Asia	Israel:Judea Hills
SRR12102607	2~10	SAMN15394143	NextSeq 500	281	2017-05-10	31.6424	34.935	Asia	Israel:Judea Hills
SRR12149476	NA	SAMN14510724	Illumina NovaSeq 6000	302	2017-07-17	26.6541	-80.6298	North America	USA: Florida
SRR12170508	NA	SAMN15470939	Illumina NovaSeq 6000	299	2019-04-04	29.64	-82.34	North America	USA: Davie\,FL
SRR12170509	NA	SAMN15470938	Illumina NovaSeq 6000	299	2019-04-04	29.64	-82.34	North America	USA: Davie\,FL
SRR12170510	NA	SAMN15470937	Illumina NovaSeq 6000	300	2019-04-04	29.64	-82.34	North America	USA: Davie\,FL
SRR12170511	NA	SAMN15470936	Illumina NovaSeq 6000	300	2019-04-04	29.64	-82.34	North America	USA: Davie\,FL
SRR12170512	NA	SAMN15470935	Illumina NovaSeq 6000	300	2019-04-04	29.64	-82.34	North America	USA: Davie\,FL
SRR12170513	NA	SAMN15470934	Illumina NovaSeq 6000	300	2019-04-04	29.64	-82.34	North America	USA: Davie\,FL
SRR12170514	NA	SAMN15470933	Illumina NovaSeq 6000	300	2019-04-04	29.64	-82.34	North America	USA: Davie\,FL
SRR12170515	NA	SAMN15470932	Illumina NovaSeq 6000	300	2019-04-04	29.64	-82.34	North America	USA: Davie\,FL
SRR12170516	NA	SAMN15470941	Illumina NovaSeq 6000	300	2019-04-04	29.64	-82.34	North America	USA: Davie\,FL
SRR12170517	NA	SAMN15470940	Illumina NovaSeq 6000	300	2019-04-04	29.64	-82.34	North America	USA: Davie\,FL
SRR12170518	NA	SAMN15470931	Illumina NovaSeq 6000	300	2019-04-04	29.64	-82.34	North America	USA: Davie\,FL
SRR12170519	NA	SAMN15470930	Illumina NovaSeq 6000	300	2019-04-04	29.64	-82.34	North America	USA: Davie\,FL
SRR12192802	NA	SAMN15502455	Illumina NovaSeq 6000	260	2019-06-16	-25.59	26.31	Africa	South Africa: Lichtenburg
SRR12192803	NA	SAMN15502454	Illumina NovaSeq 6000	268	2019-06-16	-25.59	26.31	Africa	South Africa: Lichtenburg
SRR12192804	NA	SAMN15502453	Illumina NovaSeq 6000	252	2019-06-16	-25.59	26.31	Africa	South Africa: Lichtenburg
SRR12192848	NA	SAMN15502765	Illumina NovaSeq 6000	265	2019-06-17	-26.11	27.33	Africa	South Africa: Randfontein
SRR12192850	NA	SAMN15502763	Illumina NovaSeq 6000	261	2019-06-17	-26.11	27.33	Africa	South Africa: Randfontein
SRR12192851	NA	SAMN15502762	Illumina NovaSeq 6000	260	2019-06-17	-26.11	27.33	Africa	South Africa: Randfontein
SRR12277191	NA	SAMN15575894	Illumina HiSeq 2500	250	2016-08-15	46.49	9.93	Europe	Switzerland: Muot-da-Barba-Peider\, Alps
SRR12277192	NA	SAMN15575893	Illumina HiSeq 2500	250	2016-08-15	46.49	9.93	Europe	Switzerland: Muot-da-Barba-Peider\, Alps
SRR12277193	NA	SAMN15575892	Illumina HiSeq 2500	250	2016-08-15	46.49	9.93	Europe	Switzerland: Muot-da-Barba-Peider\, Alps
SRR12277194	NA	SAMN15575891	Illumina HiSeq 2500	250	2016-08-15	46.49	9.93	Europe	Switzerland: Muot-da-Barba-Peider\, Alps
SRR12277195	NA	SAMN15575890	Illumina HiSeq 2500	250	2016-08-15	46.49	9.93	Europe	Switzerland: Muot-da-Barba-Peider\, Alps
SRR12277196	NA	SAMN15575889	Illumina HiSeq 2500	250	2016-08-15	46.49	9.93	Europe	Switzerland: Muot-da-Barba-Peider\, Alps
SRR12277197	NA	SAMN15575888	Illumina HiSeq 2500	250	2016-08-15	46.49	9.93	Europe	Switzerland: Muot-da-Barba-Peider\, Alps
SRR12277198	NA	SAMN15575887	Illumina HiSeq 2500	250	2016-08-15	46.49	9.93	Europe	Switzerland: Muot-da-Barba-Peider\, Alps
SRR12277199	NA	SAMN15575896	Illumina HiSeq 2500	250	2016-08-15	46.49	9.93	Europe	Switzerland: Muot-da-Barba-Peider\, Alps
SRR12277200	NA	SAMN15575895	Illumina HiSeq 2500	225	2016-08-15	46.49	9.93	Europe	Switzerland: Muot-da-Barba-Peider\, Alps
SRR12277201	NA	SAMN15575886	Illumina HiSeq 2500	173	2016-08-15	46.49	9.93	Europe	Switzerland: Muot-da-Barba-Peider\, Alps
SRR12277202	NA	SAMN15575885	Illumina HiSeq 2500	250	2016-08-15	46.49	9.93	Europe	Switzerland: Muot-da-Barba-Peider\, Alps
SRR12284399	0~10	SAMN15596732	Illumina HiSeq 2500	300	2018-10-31/2018-11-01	-30.4704	137.136	Oceania	Australia: Roxby Downs
SRR12284400	0~10	SAMN15596731	Illumina HiSeq 2500	300	2018-10-31/2018-11-01	-30.4704	137.136	Oceania	Australia: Roxby Downs
SRR12284401	0~10	SAMN15596730	Illumina HiSeq 2500	300	2018-10-31/2018-11-01	-30.4704	137.136	Oceania	Australia: Roxby Downs
SRR12284402	0~10	SAMN15596729	Illumina HiSeq 2500	300	2018-10-31/2018-11-01	-30.4704	137.136	Oceania	Australia: Roxby Downs
SRR12284403	0~10	SAMN15596728	Illumina HiSeq 2500	300	2018-10-31/2018-11-01	-30.4704	137.136	Oceania	Australia: Roxby Downs
SRR12284404	0~10	SAMN15596727	Illumina HiSeq 2500	300	2018-10-31/2018-11-01	-30.4704	137.136	Oceania	Australia: Roxby Downs
SRR12284406	0~2	SAMN15596734	NextSeq 500	296	2018-07-11	39.9022	96.2267	Asia	China: Gobi desert
SRR12284408	0~10	SAMN15596730	NextSeq 500	277	2018-10-31/2018-11-01	-30.4704	137.136	Oceania	Australia: Roxby Downs
SRR12284409	0~10	SAMN15596729	NextSeq 500	278	2018-10-31/2018-11-01	-30.4704	137.136	Oceania	Australia: Roxby Downs
SRR12284410	0~10	SAMN15596726	NextSeq 500	273	2018-10-31/2018-11-01	-30.4704	137.136	Oceania	Australia: Roxby Downs
SRR12284411	0~10	SAMN15596725	NextSeq 500	274	2018-10-31/2018-11-01	-30.4704	137.136	Oceania	Australia: Roxby Downs
SRR12284412	0~10	SAMN15596726	Illumina HiSeq 2500	300	2018-10-31/2018-11-01	-30.4704	137.136	Oceania	Australia: Roxby Downs
SRR12284413	0~10	SAMN15596725	Illumina HiSeq 2500	300	2018-10-31/2018-11-01	-30.4704	137.136	Oceania	Australia: Roxby Downs
SRR12285194	NA	SAMN15599494	Illumina NovaSeq 6000	258	2019-06-17	-25.85	25.63	Africa	South Africa: Mafikeng
SRR12285195	NA	SAMN15599493	Illumina NovaSeq 6000	258	2019-06-17	-25.85	25.63	Africa	South Africa: Mafikeng
SRR12285196	NA	SAMN15599492	Illumina NovaSeq 6000	248	2019-06-17	-25.85	25.63	Africa	South Africa: Mafikeng
SRR12288316	NA	SAMN15598510	Illumina NovaSeq 6000	263	2019-06-16	-26.19	26.53	Africa	South Africa: Ventersdorp
SRR12288318	NA	SAMN15598512	Illumina NovaSeq 6000	257	2019-06-16	-26.19	26.53	Africa	South Africa: Ventersdorp
SRR12288319	NA	SAMN15598511	Illumina NovaSeq 6000	259	2019-06-16	-26.19	26.53	Africa	South Africa: Ventersdorp
SRR12347812	50	SAMN15657755	Illumina HiSeq 2500	300	2019-02-01	27.4448	111.352	Asia	China:Yanshan Sb mine smelter\, Lengshuijiang City\, Hunan
SRR12347813	50	SAMN15657754	Illumina HiSeq 2500	300	2019-02-01	27.4448	111.351	Asia	China:Yanshan Sb mine smelter\, Lengshuijiang City\, Hunan
SRR12347814	200	SAMN15657753	Illumina HiSeq 2500	300	2019-02-01	27.4448	111.35	Asia	China:Yanshan Sb mine smelter\, Lengshuijiang City\, Hunan
SRR12347815	200	SAMN15657752	Illumina HiSeq 2500	300	2019-02-01	27.4448	111.349	Asia	China:Yanshan Sb mine smelter\, Lengshuijiang City\, Hunan
SRR12347816	150	SAMN15657751	Illumina HiSeq 2500	300	2019-02-01	27.4448	111.348	Asia	China:Yanshan Sb mine smelter\, Lengshuijiang City\, Hunan
SRR12347817	100	SAMN15657750	Illumina HiSeq 2500	300	2019-02-01	27.4448	111.347	Asia	China:Yanshan Sb mine smelter\, Lengshuijiang City\, Hunan
SRR12347818	50	SAMN15657749	Illumina HiSeq 2500	300	2019-02-01	27.4448	111.346	Asia	China:Yanshan Sb mine smelter\, Lengshuijiang City\, Hunan
SRR12347819	50	SAMN15657748	Illumina HiSeq 2500	300	2019-02-01	27.4448	111.345	Asia	China:Yanshan Sb mine smelter\, Lengshuijiang City\, Hunan
SRR12347820	200	SAMN15657759	Illumina HiSeq 2500	300	2019-02-01	27.4448	111.356	Asia	China:Yanshan Sb mine smelter\, Lengshuijiang City\, Hunan
SRR12347821	200	SAMN15657758	Illumina HiSeq 2500	300	2019-02-01	27.4448	111.355	Asia	China:Yanshan Sb mine smelter\, Lengshuijiang City\, Hunan
SRR12347822	150	SAMN15657757	Illumina HiSeq 2500	300	2019-02-01	27.4448	111.354	Asia	China:Yanshan Sb mine smelter\, Lengshuijiang City\, Hunan
SRR12347823	100	SAMN15657756	Illumina HiSeq 2500	300	2019-02-01	27.4448	111.353	Asia	China:Yanshan Sb mine smelter\, Lengshuijiang City\, Hunan
SRR12347824	100	SAMN15657747	Illumina HiSeq 2500	300	2019-02-01	27.4448	111.344	Asia	China:Farm soil\, Lengshuijiang City\, Hunan
SRR12347825	50	SAMN15657746	Illumina HiSeq 2500	300	2019-02-01	27.4448	111.343	Asia	China:Farm soil\, Lengshuijiang City\, Hunan
SRR12377059	NA	SAMN15709476	Illumina HiSeq 4000	200	2016-08-01	46.7088	10.3885	Europe	Switzerland: Piz Plazer\, 3100 m a.s.l\, North slope\, 15 degree C R3
SRR12377060	NA	SAMN15709475	Illumina HiSeq 4000	200	2016-08-01	46.7088	10.3885	Europe	Switzerland: Piz Plazer\, 3100 m a.s.l\, North slope\, 4 degree C R3
SRR12377061	NA	SAMN15709474	Illumina HiSeq 4000	200	2016-08-01	46.7088	10.3885	Europe	Switzerland: Piz Plazer\, 3100 m a.s.l\, North slope\, 35 degree C R2
SRR12377062	NA	SAMN15709473	Illumina HiSeq 4000	200	2016-08-01	46.7088	10.3885	Europe	Switzerland: Piz Plazer\, 3100 m a.s.l\, North slope\, 25 degree C R2
SRR12377063	NA	SAMN15709472	Illumina HiSeq 4000	200	2016-08-01	46.7088	10.3885	Europe	Switzerland: Piz Plazer\, 3100 m a.s.l\, North slope\, 15 degree C R2
SRR12377064	NA	SAMN15709471	Illumina HiSeq 4000	200	2016-08-01	46.7088	10.3885	Europe	Switzerland: Piz Plazer\, 3100 m a.s.l\, North slope\, 4 degree C R2
SRR12377065	NA	SAMN15709470	Illumina HiSeq 4000	200	2016-08-01	46.7088	10.3885	Europe	Switzerland: Piz Plazer\, 3100 m a.s.l\, North slope\, 35 degree C\, R1
SRR12377066	NA	SAMN15709469	Illumina HiSeq 4000	200	2016-08-01	46.7088	10.3885	Europe	Switzerland: Piz Plazer\, 3100 m a.s.l\, North slope\, 25 degree C\, R1
SRR12377067	NA	SAMN15709481	Illumina HiSeq 4000	200	2016-08-01	46.7088	10.3886	Europe	Switzerland: Piz Plazer\, 3100 m a.s.l\, North slope\, T0 R3
SRR12377068	NA	SAMN15709480	Illumina HiSeq 4000	200	2016-08-01	46.7088	10.3886	Europe	Switzerland: Piz Plazer\, 3100 m a.s.l\, North slope\, T0 R2
SRR12377069	NA	SAMN15709479	Illumina HiSeq 4000	200	2016-08-01	46.7088	10.3886	Europe	Switzerland: Piz Plazer\, 3100 m a.s.l\, North slope\, T0 R1
SRR12377070	NA	SAMN15709478	Illumina HiSeq 4000	200	2016-08-01	46.7088	10.3886	Europe	Switzerland: Piz Plazer\, 3100 m a.s.l\, North slope\, 35 degree C R3
SRR12377071	NA	SAMN15709477	Illumina HiSeq 4000	200	2016-08-01	46.7088	10.3886	Europe	Switzerland: Piz Plazer\, 3100 m a.s.l\, North slope\, 25 degree C R3
SRR12377072	NA	SAMN15709468	Illumina HiSeq 4000	200	2016-08-01	46.7088	10.3885	Europe	Switzerland: Piz Plazer\, 3100 m a.s.l\, North slope\, 15 degree C R1
SRR12377073	NA	SAMN15709467	Illumina HiSeq 4000	200	2016-08-01	46.7088	10.3885	Europe	Switzerland: Piz Plazer\, 3100 m a.s.l\, North slope\, 4 degree C R1
SRR12390916	NA	SAMN14505472	Illumina NovaSeq 6000	302	2017-05-02	41.8784	-89.3541	North America	USA: Illinois
SRR12390917	NA	SAMN14505825	Illumina NovaSeq 6000	302	2017-08-08	41.9035	-89.3341	North America	USA: Illinois
SRR12418371	5~10	SAMN15772035	NextSeq 500	286	2019-01-21	-37.9265	145.313	Oceania	Australia
SRR12418372	0~5	SAMN15772034	NextSeq 500	288	2019-01-21	-37.9265	145.313	Oceania	Australia
SRR12418373	25~30	SAMN15772033	NextSeq 500	269	2019-01-01	-37.4464	144.47	Oceania	Australia
SRR12418374	15~20	SAMN15772032	NextSeq 500	277	2019-01-01	-37.4464	144.47	Oceania	Australia
SRR12418375	5~10	SAMN15772031	NextSeq 500	283	2019-01-01	-37.4464	144.47	Oceania	Australia
SRR12418376	0~5	SAMN15772030	NextSeq 500	281	2019-01-01	-37.4464	144.47	Oceania	Australia
SRR12418377	25~30	SAMN15772029	NextSeq 500	280	2019-01-29	-23.9778	133.713	Oceania	Australia
SRR12418378	15~20	SAMN15772028	NextSeq 500	284	2019-01-29	-23.9778	133.713	Oceania	Australia
SRR12418379	25~30	SAMN15772041	NextSeq 500	261	2018-12-19	-37.9086	145.14	Oceania	Australia
SRR12418380	15~20	SAMN15772040	NextSeq 500	269	2018-12-19	-37.9086	145.14	Oceania	Australia
SRR12418381	5~10	SAMN15772039	NextSeq 500	268	2018-12-19	-37.9086	145.14	Oceania	Australia
SRR12418382	0~5	SAMN15772038	NextSeq 500	281	2018-12-19	-37.9086	145.14	Oceania	Australia
SRR12418383	25~30	SAMN15772037	NextSeq 500	279	2019-01-21	-37.9265	145.313	Oceania	Australia
SRR12418384	15~20	SAMN15772036	NextSeq 500	285	2019-01-21	-37.9265	145.313	Oceania	Australia
SRR12418385	5~10	SAMN15772027	NextSeq 500	280	2019-01-29	-23.9778	133.713	Oceania	Australia
SRR12418386	0~5	SAMN15772026	NextSeq 500	290	2019-01-29	-23.9778	133.713	Oceania	Australia
SRR12608593	NA	SAMN16076883	Illumina HiSeq 2500	300	2017-08-20	43.35	116.4	Asia	China:Inner Mongolia4
SRR12608594	NA	SAMN16076882	Illumina HiSeq 2500	300	2017-08-19	44.14	116.31	Asia	China:Sinkiang
SRR12608595	NA	SAMN16076881	Illumina HiSeq 2500	300	2017-08-18	43.34	116.4	Asia	China:Inner Mongolia3
SRR12608596	NA	SAMN16076880	Illumina HiSeq 2500	300	2017-08-17	43.33	116.4	Asia	China:Inner Mongolia2
SRR12608597	NA	SAMN16076879	Illumina HiSeq 2500	300	2017-08-16	43.32	116.4	Asia	China:Inner Mongolia1
SRR12608598	NA	SAMN16076887	Illumina HiSeq 2500	300	2017-08-24	44.16	116.31	Asia	China:Sinkiang3
SRR12608599	NA	SAMN16076886	Illumina HiSeq 2500	300	2017-08-23	44.15	116.31	Asia	China:Sinkiang2
SRR12608600	NA	SAMN16076885	Illumina HiSeq 2500	300	2017-08-22	43.37	116.4	Asia	China:Inner Mongolia6
SRR12608601	NA	SAMN16076884	Illumina HiSeq 2500	300	2017-08-21	43.36	116.4	Asia	China:Inner Mongolia5
SRR12649127	NA	SAMN16176657	NextSeq 500	279	2017-10-08/2018-08-22	-12.37	130.867	Oceania	Australia: Darwin\, NT
SRR12658686	NA	SAMN15738938	Illumina NovaSeq 6000	302	2018-08-03	34.7856	-115.66	North America	USA: California
SRR12659365	NA	SAMN15738962	Illumina NovaSeq 6000	302	2017-10-23	42.5315	-72.1899	North America	USA: Massachusetts
SRR12659369	NA	SAMN15739099	Illumina NovaSeq 6000	302	2017-10-23	42.5315	-72.1899	North America	USA: Massachusetts
SRR12659388	NA	SAMN15738825	Illumina NovaSeq 6000	302	2017-10-23	42.5315	-72.1899	North America	USA: Massachusetts
SRR12659389	NA	SAMN15738865	Illumina NovaSeq 6000	302	2017-10-23	42.5315	-72.1899	North America	USA: Massachusetts
SRR12659390	NA	SAMN15738936	Illumina NovaSeq 6000	302	2017-10-23	42.5315	-72.1899	North America	USA: Massachusetts
SRR12659391	NA	SAMN15739100	Illumina NovaSeq 6000	302	2017-10-23	42.5315	-72.1899	North America	USA: Massachusetts
SRR12659392	NA	SAMN15739084	Illumina NovaSeq 6000	302	2017-10-23	42.5315	-72.1899	North America	USA: Massachusetts
SRR12659394	NA	SAMN15738998	Illumina NovaSeq 6000	302	2017-10-23	42.5315	-72.1899	North America	USA: Massachusetts
SRR12659395	NA	SAMN15738999	Illumina NovaSeq 6000	302	2017-10-23	42.5315	-72.1899	North America	USA: Massachusetts
SRR12659399	NA	SAMN15738961	Illumina NovaSeq 6000	302	2017-10-23	42.5315	-72.1899	North America	USA: Massachusetts
SRR12681395	NA	SAMN15738811	Illumina NovaSeq 6000	302	2018-04-29	42.0127	-93.7445	North America	USA: Iowa
SRR12681497	NA	SAMN15738856	Illumina NovaSeq 6000	302	2018-04-29	42.0127	-93.7445	North America	USA: Iowa
SRR12681506	NA	SAMN15738875	Illumina NovaSeq 6000	302	2018-07-03	42.0127	-93.7445	North America	USA: Iowa
SRR12681507	NA	SAMN15738855	Illumina NovaSeq 6000	302	2018-04-29	42.0127	-93.7445	North America	USA: Iowa
SRR12681508	NA	SAMN15739109	Illumina NovaSeq 6000	302	2018-07-03	42.0127	-93.7445	North America	USA: Iowa
SRR12681509	NA	SAMN15738889	Illumina NovaSeq 6000	302	2018-07-03	42.0127	-93.7445	North America	USA: Iowa
SRR12681510	NA	SAMN15738888	Illumina NovaSeq 6000	302	2018-07-03	42.0127	-93.7445	North America	USA: Iowa
SRR12681512	NA	SAMN15738987	Illumina NovaSeq 6000	302	2018-04-29	42.0127	-93.7445	North America	USA: Iowa
SRR12687281	NA	SAMN16205486	Illumina HiSeq 1500	300	2019-06-01	44.38	83.33	Asia	China:Xinjiang
SRR12687285	NA	SAMN16205482	Illumina HiSeq 1500	300	2019-06-01	44.37	83.33	Asia	China:Xinjiang
SRR12687286	NA	SAMN16205519	Illumina HiSeq 1500	300	2019-06-01	44.39	83.33	Asia	China:Xinjiang
SRR12687289	NA	SAMN16205481	Illumina HiSeq 1500	300	2019-06-01	44.37	83.33	Asia	China:Xinjiang
SRR12687297	NA	SAMN16205509	Illumina HiSeq 1500	300	2019-06-01	44.39	83.33	Asia	China:Xinjiang
SRR12687298	NA	SAMN16205508	Illumina HiSeq 1500	300	2019-06-01	44.39	83.33	Asia	China:Xinjiang
SRR12687299	NA	SAMN16205507	Illumina HiSeq 1500	300	2019-06-01	44.39	83.33	Asia	China:Xinjiang
SRR12687300	NA	SAMN16205480	Illumina HiSeq 1500	300	2019-06-01	44.37	83.33	Asia	China:Xinjiang
SRR12687307	NA	SAMN16205500	Illumina HiSeq 1500	300	2019-06-01	44.37	83.33	Asia	China:Xinjiang
SRR12687308	NA	SAMN16205499	Illumina HiSeq 1500	300	2019-06-01	44.37	83.33	Asia	China:Xinjiang
SRR12687309	NA	SAMN16205498	Illumina HiSeq 1500	300	2019-06-01	44.37	83.33	Asia	China:Xinjiang
SRR12687314	NA	SAMN16205494	Illumina HiSeq 1500	300	2019-06-01	44.39	83.33	Asia	China:Xinjiang
SRR12687315	NA	SAMN16205493	Illumina HiSeq 1500	300	2019-06-01	44.39	83.33	Asia	China:Xinjiang
SRR12687316	NA	SAMN16205492	Illumina HiSeq 1500	300	2019-06-01	44.39	83.33	Asia	China:Xinjiang
SRR12687320	NA	SAMN16205488	Illumina HiSeq 1500	300	2019-06-01	44.38	83.33	Asia	China:Xinjiang
SRR12687321	NA	SAMN16205487	Illumina HiSeq 1500	300	2019-06-01	44.38	83.33	Asia	China:Xinjiang
SRR12696334	NA	SAMN16238504	Illumina HiScanSQ	200	2013-01-21	-21.7085	-47.5825	South America	Brazil: Santa Rita do Passa Quatro-SP
SRR12696335	NA	SAMN16238503	Illumina HiScanSQ	200	2013-01-21	-21.7085	-47.5825	South America	Brazil: Santa Rita do Passa Quatro-SP
SRR12696336	NA	SAMN16238502	Illumina HiScanSQ	200	2013-01-21	-21.7085	-47.5825	South America	Brazil: Santa Rita do Passa Quatro-SP
SRR12696337	NA	SAMN16238501	Illumina HiScanSQ	200	2013-01-21	-21.7085	-47.5825	South America	Brazil: Santa Rita do Passa Quatro-SP
SRR12696338	NA	SAMN16238500	Illumina HiScanSQ	200	2013-01-21	-21.7085	-47.5825	South America	Brazil: Santa Rita do Passa Quatro-SP
SRR12696340	NA	SAMN16238498	Illumina HiScanSQ	200	2013-01-21	-21.7085	-47.5825	South America	Brazil: Santa Rita do Passa Quatro-SP
SRR12696341	NA	SAMN16238497	Illumina HiScanSQ	200	2013-01-21	-21.7085	-47.5825	South America	Brazil: Santa Rita do Passa Quatro-SP
SRR12696342	NA	SAMN16238506	Illumina HiScanSQ	200	2013-01-21	-21.7085	-47.5825	South America	Brazil: Santa Rita do Passa Quatro-SP
SRR12696343	NA	SAMN16238505	Illumina HiScanSQ	200	2013-01-21	-21.7085	-47.5825	South America	Brazil: Santa Rita do Passa Quatro-SP
SRR12696344	NA	SAMN16238496	Illumina HiScanSQ	200	2013-01-21	-21.7085	-47.5825	South America	Brazil: Santa Rita do Passa Quatro-SP
SRR12696345	NA	SAMN16238495	Illumina HiScanSQ	200	2013-01-21	-21.7085	-47.5825	South America	Brazil: Santa Rita do Passa Quatro-SP
SRR12717688	NA	SAMN16268211	Illumina HiSeq 2500	502	2019-03-10	-24.0866	-69.9993	South America	Chile: Yungay\, Atacama Desert
SRR12717689	NA	SAMN16268210	Illumina HiSeq 2500	502	2019-03-13	-22.2632	-69.7243	South America	Chile: Maria Elena\, Atacama Desert
SRR12717690	NA	SAMN16268209	Illumina HiSeq 2500	502	2019-03-13	-22.2632	-69.7243	South America	Chile: Maria Elena\, Atacama Desert
SRR12717691	NA	SAMN16268208	Illumina HiSeq 2500	502	2019-03-13	-22.2632	-69.7243	South America	Chile: Maria Elena\, Atacama Desert
SRR12717692	NA	SAMN16268207	Illumina HiSeq 2500	502	2019-03-13	-23.3932	-69.6038	South America	Chile: Lomas Bayas\, Atacama Desert
SRR12717693	NA	SAMN16268206	Illumina HiSeq 2500	502	2019-03-13	-23.3932	-69.6038	South America	Chile: Lomas Bayas\, Atacama Desert
SRR12717694	NA	SAMN16268205	Illumina HiSeq 2500	502	2019-03-13	-23.3932	-69.6038	South America	Chile: Lomas Bayas\, Atacama Desert
SRR12717695	NA	SAMN16268204	Illumina HiSeq 2500	502	2019-03-13	-23.3932	-69.6038	South America	Chile: Lomas Bayas\, Atacama Desert
SRR12717696	NA	SAMN16268212	Illumina HiSeq 2500	502	2019-03-10	-24.0866	-69.9993	South America	Chile: Yungay\, Atacama Desert
SRR12717697	NA	SAMN16268203	Illumina HiSeq 2500	502	2019-03-13	-23.3932	-69.6038	South America	Chile: Lomas Bayas\, Atacama Desert
SRR12717698	NA	SAMN16268202	Illumina HiSeq 2500	502	2019-03-13	-23.3932	-69.6038	South America	Chile: Lomas Bayas\, Atacama Desert
SRR12721341	NA	SAMN16276741	HiSeq X Ten	288	2017-07-01	26.14	105.42	Asia	China: Guizhou\,Puding
SRR12721342	NA	SAMN16276740	HiSeq X Ten	286	2017-07-01	26.14	105.42	Asia	China: Guizhou\,Puding
SRR12721343	NA	SAMN16276739	HiSeq X Ten	286	2017-07-01	26.14	105.42	Asia	China: Guizhou\,Puding
SRR12721344	NA	SAMN16276738	HiSeq X Ten	287	2017-07-01	26.14	105.42	Asia	China: Guizhou\,Puding
SRR12721345	NA	SAMN16276737	HiSeq X Ten	287	2017-07-01	26.14	105.42	Asia	China: Guizhou\,Puding
SRR12721346	NA	SAMN16276736	HiSeq X Ten	286	2017-07-01	26.14	105.42	Asia	China: Guizhou\,Puding
SRR12721347	NA	SAMN16276735	HiSeq X Ten	288	2017-07-01	26.14	105.42	Asia	China: Guizhou\,Puding
SRR12721348	NA	SAMN16276734	HiSeq X Ten	287	2017-07-01	26.14	105.42	Asia	China: Guizhou\,Puding
SRR12721349	NA	SAMN16276743	HiSeq X Ten	288	2017-07-01	26.14	105.42	Asia	China: Guizhou\,Puding
SRR12721350	NA	SAMN16276742	HiSeq X Ten	284	2017-07-01	26.14	105.42	Asia	China: Guizhou\,Puding
SRR12721351	NA	SAMN16276733	HiSeq X Ten	287	2017-07-01	26.14	105.42	Asia	China: Guizhou\,Puding
SRR12721352	NA	SAMN16276732	HiSeq X Ten	285	2017-07-01	26.14	105.42	Asia	China: Guizhou\,Puding
SRR12736051	NA	SAMN16285465	Illumina NovaSeq 6000	302	2018-08-06	47.5079	-93.453	North America	USA:Minnesota
SRR12736053	NA	SAMN16285463	Illumina NovaSeq 6000	302	2018-08-06	47.5079	-93.4529	North America	USA:Minnesota
SRR12736055	NA	SAMN16285461	Illumina NovaSeq 6000	302	2018-08-06	47.5078	-93.4526	North America	USA:Minnesota
SRR12736057	NA	SAMN16285459	Illumina NovaSeq 6000	302	2018-08-06	47.5078	-93.4524	North America	USA:Minnesota
SRR12736059	NA	SAMN16285457	Illumina NovaSeq 6000	302	2018-08-06	47.5079	-93.4523	North America	USA:Minnesota
SRR12756227	NA	SAMN16293040	Illumina HiSeq 4000	302	2017-08-14	68.38	-149.43	North America	USA:Alaska
SRR12756228	NA	SAMN16293039	Illumina HiSeq 4000	302	2017-08-14	68.38	-149.43	North America	USA:Alaska
SRR12756229	NA	SAMN16293038	Illumina HiSeq 4000	302	2017-08-13	68.38	-149.43	North America	USA:Alaska
SRR12756230	NA	SAMN16293037	Illumina HiSeq 4000	302	2017-08-13	68.38	-149.43	North America	USA:Alaska
SRR12756231	NA	SAMN16293036	Illumina HiSeq 4000	302	2017-08-13	68.38	-149.43	North America	USA:Alaska
SRR12756232	NA	SAMN16293035	Illumina HiSeq 4000	302	2017-08-12	68.38	-149.43	North America	USA:Alaska
SRR12756233	NA	SAMN16293034	Illumina HiSeq 4000	302	2017-08-12	68.38	-149.43	North America	USA:Alaska
SRR12756241	NA	SAMN16293033	Illumina HiSeq 4000	302	2017-08-12	68.38	-149.43	North America	USA:Alaska
SRR12756247	NA	SAMN16293045	Illumina HiSeq 4000	302	2017-08-15	68.38	-149.43	North America	USA:Alaska
SRR12756248	NA	SAMN16293044	Illumina HiSeq 4000	302	2017-08-15	68.38	-149.43	North America	USA:Alaska
SRR12756249	NA	SAMN16293043	Illumina HiSeq 4000	302	2017-08-14	68.38	-149.43	North America	USA:Alaska
SRR12756250	NA	SAMN16293042	Illumina HiSeq 4000	302	2017-08-14	68.38	-149.43	North America	USA:Alaska
SRR12756251	NA	SAMN16293041	Illumina HiSeq 4000	302	2017-08-14	68.38	-149.43	North America	USA:Alaska
SRR12756252	NA	SAMN16293032	Illumina HiSeq 4000	302	2017-08-12	68.38	-149.43	North America	USA:Alaska
SRR12756253	NA	SAMN16293031	Illumina HiSeq 4000	302	2017-08-12	68.38	-149.43	North America	USA:Alaska
SRR12805503	50	SAMN16294744	Illumina HiSeq 4000	300	2018-06-01	29.58	111.64	Asia	China: soil\, Changde country City\, Hunan
SRR12805504	50	SAMN16294743	Illumina HiSeq 4000	300	2018-06-01	29.58	111.63	Asia	China: soil\, Changde country City\, Hunan
SRR12805505	50	SAMN16294742	Illumina HiSeq 4000	300	2018-06-01	29.58	111.62	Asia	China: soil\, Changde country City\, Hunan
SRR12805506	50	SAMN16294741	Illumina HiSeq 4000	300	2018-06-01	29.58	111.61	Asia	China: soil\, Changde country City\, Hunan
SRR12844101	NA	SAMN16448809	Illumina HiSeq 4000	302	2015-10-18	31.33	120.42	Asia	China:Jiangsu\, SuZhou
SRR12844102	NA	SAMN16448808	Illumina HiSeq 4000	302	2015-10-18	31.33	120.42	Asia	China:Jiangsu\, SuZhou
SRR12844103	NA	SAMN16448807	Illumina HiSeq 4000	302	2015-10-18	31.33	120.42	Asia	China:Jiangsu\, SuZhou
SRR12844104	NA	SAMN16448806	Illumina HiSeq 4000	302	2015-10-18	31.33	120.42	Asia	China:Jiangsu\, SuZhou
SRR12844105	NA	SAMN16448805	Illumina HiSeq 4000	302	2015-10-18	31.33	120.42	Asia	China:Jiangsu\, SuZhou
SRR12844106	NA	SAMN16448804	Illumina HiSeq 4000	302	2015-10-18	31.33	120.42	Asia	China:Jiangsu\, SuZhou
SRR12844107	NA	SAMN16448803	Illumina HiSeq 4000	302	2015-10-18	31.33	120.42	Asia	China:Jiangsu\, SuZhou
SRR12844108	NA	SAMN16448829	Illumina HiSeq 4000	302	2015-10-18	28.15	116.55	Asia	China:Jiangxi\, Yingtan
SRR12844109	NA	SAMN16448828	Illumina HiSeq 4000	302	2015-10-18	28.15	116.55	Asia	China:Jiangxi\, Yingtan
SRR12844110	NA	SAMN16448827	Illumina HiSeq 4000	302	2015-10-18	28.15	116.55	Asia	China:Jiangxi\, Yingtan
SRR12844111	NA	SAMN16448826	Illumina HiSeq 4000	302	2015-10-18	28.15	116.55	Asia	China:Jiangxi\, Yingtan
SRR12844112	NA	SAMN16448825	Illumina HiSeq 4000	302	2015-10-18	28.15	116.55	Asia	China:Jiangxi\, Yingtan
SRR12844113	NA	SAMN16448824	Illumina HiSeq 4000	302	2015-10-18	28.15	116.55	Asia	China:Jiangxi\, Yingtan
SRR12844114	NA	SAMN16448823	Illumina HiSeq 4000	302	2015-10-18	28.15	116.55	Asia	China:Jiangxi\, Yingtan
SRR12844115	NA	SAMN16448822	Illumina HiSeq 4000	302	2015-10-18	28.15	116.55	Asia	China:Jiangxi\, Yingtan
SRR12844116	NA	SAMN16448821	Illumina HiSeq 4000	302	2015-10-18	28.15	116.55	Asia	China:Jiangxi\, Yingtan
SRR12844117	NA	SAMN16448820	Illumina HiSeq 4000	302	2015-10-18	28.15	116.55	Asia	China:Jiangxi\, Yingtan
SRR12844119	NA	SAMN16448819	Illumina HiSeq 4000	302	2015-10-18	28.15	116.55	Asia	China:Jiangxi\, Yingtan
SRR12844120	NA	SAMN16448818	Illumina HiSeq 4000	302	2015-10-18	28.15	116.55	Asia	China:Jiangxi\, Yingtan
SRR12844124	NA	SAMN16448814	Illumina HiSeq 4000	302	2015-10-18	31.33	120.42	Asia	China:Jiangsu\, SuZhou
SRR12844125	NA	SAMN16448813	Illumina HiSeq 4000	302	2015-10-18	31.33	120.42	Asia	China:Jiangsu\, SuZhou
SRR12844126	NA	SAMN16448812	Illumina HiSeq 4000	302	2015-10-18	31.33	120.42	Asia	China:Jiangsu\, SuZhou
SRR12844127	NA	SAMN16448811	Illumina HiSeq 4000	302	2015-10-18	31.33	120.42	Asia	China:Jiangsu\, SuZhou
SRR12844128	NA	SAMN16448810	Illumina HiSeq 4000	302	2015-10-18	31.33	120.42	Asia	China:Jiangsu\, SuZhou
SRR12917088	NA	SAMN15739872	Illumina NovaSeq 6000	302	2017-08-08	41.9002	-89.3556	North America	USA: Illinois
SRR12917089	NA	SAMN15740533	Illumina NovaSeq 6000	302	2017-10-13	41.9002	-89.3556	North America	USA: Illinois
SRR12917099	NA	SAMN15739656	Illumina NovaSeq 6000	302	2017-08-08	41.9002	-89.352	North America	USA: Illinois
SRR12917100	NA	SAMN15741248	Illumina NovaSeq 6000	302	2017-05-02	41.9035	-89.3341	North America	USA: Illinois
SRR12917102	NA	SAMN15740535	Illumina NovaSeq 6000	302	2017-05-02	41.9002	-89.352	North America	USA: Illinois
SRR12917118	NA	SAMN15739655	Illumina NovaSeq 6000	302	2017-05-02	41.9002	-89.3556	North America	USA: Illinois
SRR12917144	NA	SAMN15741225	Illumina NovaSeq 6000	302	2017-10-13	41.9002	-89.352	North America	USA: Illinois
SRR12917169	NA	SAMN15740181	Illumina NovaSeq 6000	302	2017-10-13	41.9035	-89.3341	North America	USA: Illinois
SRR12917171	NA	SAMN15741598	Illumina NovaSeq 6000	302	2017-08-08	41.896	-89.3636	North America	USA: Illinois
SRR12917172	NA	SAMN15741790	Illumina NovaSeq 6000	302	2017-05-02	41.896	-89.3636	North America	USA: Illinois
SRR12917226	NA	SAMN15739576	Illumina NovaSeq 6000	302	2017-05-02	41.8725	-89.3578	North America	USA: Illinois
SRR12917227	NA	SAMN15741939	Illumina NovaSeq 6000	302	2017-10-13	41.896	-89.3636	North America	USA: Illinois
SRR12917497	NA	SAMN15740521	Illumina NovaSeq 6000	302	2017-08-08	41.8725	-89.3578	North America	USA: Illinois
SRR12917870	NA	SAMN15740168	Illumina NovaSeq 6000	302	2017-10-13	41.8784	-89.3541	North America	USA: Illinois
SRR12917871	NA	SAMN15741597	Illumina NovaSeq 6000	302	2017-08-08	41.8784	-89.3541	North America	USA: Illinois
SRR12917872	NA	SAMN15741247	Illumina NovaSeq 6000	302	2017-10-13	41.8725	-89.3578	North America	USA: Illinois
SRR12917873	NA	SAMN15740725	Illumina NovaSeq 6000	302	2017-05-02	41.8854	-89.3208	North America	USA: Illinois
SRR12917878	NA	SAMN15741583	Illumina NovaSeq 6000	302	2017-08-08	41.8854	-89.3208	North America	USA: Illinois
SRR12917908	NA	SAMN15741805	Illumina NovaSeq 6000	302	2017-10-13	41.893	-89.305	North America	USA: Illinois
SRR12927600	NA	SAMN15721755	Illumina NovaSeq 6000	302	2019-06-27	40.0633	-88.2058	North America	USA: Illinois
SRR12927878	NA	SAMN15721494	Illumina NovaSeq 6000	302	2019-06-27	40.0633	-88.2058	North America	USA: Illinois
SRR12927892	NA	SAMN15721184	Illumina NovaSeq 6000	302	2019-06-27	40.0633	-88.2058	North America	USA: Illinois
SRR13115018	0~5	SAMN06859935	Illumina HiSeq 4000	411	2013-05-01	51.6	9.9	Europe	Germany: Goettingen
SRR13115019	0~5	SAMN06859928	Illumina HiSeq 4000	452	2013-05-01	51.6	9.9	Europe	Germany: Goettingen
SRR13164784	NA	SAMN15740461	Illumina NovaSeq 6000	302	2017-10-13	41.8854	-89.3208	North America	USA: Illinois
SRR13254584	0~10	SAMN17080430	Illumina HiSeq 4000	302	2018-11-25	-74.3556	164.696	Antarctica	Antarctica:Mt.Melbourne
SRR13258664	0~10	SAMN17088351	Illumina HiSeq 4000	302	2018-11-25	-74.3555	164.696	Antarctica	Antarctica: Mt. Melbourne
SRR13435494	surface	SAMN17313532	Illumina MiSeq	530	2016-10-01	28.5386	121.378	Asia	China: Taizhou
SRR13435500	NA	SAMN17313578	Illumina MiSeq	512	2016-10-01	28.5411	121.371	Asia	China: Taizhou
SRR13435506	NA	SAMN17313580	Illumina MiSeq	529	2016-10-01	28.6203	121.415	Asia	China: Taizhou
SRR13435512	NA	SAMN17313590	Illumina MiSeq	509	2016-10-01	28.5089	121.364	Asia	China: Taizhou
SRR13451248	NA	SAMN13241871	Illumina HiSeq 4000	302	2014-07-30	68.6125	161.35	Europe	Russia: Chersky
SRR13590450	NA	SAMN17711339	Illumina HiSeq 1500	300	2019-10-01	39	116	Asia	China
SRR13590451	NA	SAMN17711338	Illumina HiSeq 1500	300	2019-10-01	39	116	Asia	China
SRR13590452	NA	SAMN17711337	Illumina HiSeq 1500	300	2019-10-01	39	116	Asia	China
SRR13590453	NA	SAMN17711336	Illumina HiSeq 1500	300	2019-10-01	39	116	Asia	China
SRR13590454	NA	SAMN17711335	Illumina HiSeq 1500	300	2019-10-01	39	116	Asia	China
SRR13590455	NA	SAMN17711342	Illumina HiSeq 1500	300	2019-10-01	39	116	Asia	China
SRR13590456	NA	SAMN17711341	Illumina HiSeq 1500	300	2019-10-01	39	116	Asia	China
SRR13590457	NA	SAMN17711340	Illumina HiSeq 1500	300	2019-10-01	39	116	Asia	China
SRR13614379	10~20	SAMN17677525	HiSeq X Ten	297	2019-08-01	37.3	116.65	Asia	China: Dezhou
SRR13614380	10~20	SAMN17677524	HiSeq X Ten	297	2019-08-01	37.3	116.65	Asia	China: Dezhou
SRR13614381	10~20	SAMN17677523	HiSeq X Ten	297	2019-08-01	37.3	116.65	Asia	China: Dezhou
SRR13614382	10~20	SAMN17677522	HiSeq X Ten	296	2019-08-01	37.3	116.65	Asia	China: Dezhou
SRR13614383	10~20	SAMN17677521	HiSeq X Ten	297	2019-08-01	37.3	116.65	Asia	China: Dezhou
SRR13614384	10~20	SAMN17677520	HiSeq X Ten	297	2019-08-01	37.3	116.65	Asia	China: Dezhou
SRR13614385	10~20	SAMN17677519	HiSeq X Ten	296	2019-08-01	37.3	116.65	Asia	China: Dezhou
SRR13614386	10~20	SAMN17677539	HiSeq X Ten	296	2019-08-01	37.3	116.65	Asia	China: Dezhou
SRR13614387	10~20	SAMN17677538	HiSeq X Ten	296	2019-08-01	37.3	116.65	Asia	China: Dezhou
SRR13614388	10~20	SAMN17677537	HiSeq X Ten	296	2019-08-01	37.3	116.65	Asia	China: Dezhou
SRR13614389	10~20	SAMN17677536	HiSeq X Ten	297	2019-08-01	37.3	116.65	Asia	China: Dezhou
SRR13614390	10~20	SAMN17677518	HiSeq X Ten	297	2019-08-01	37.3	116.65	Asia	China: Dezhou
SRR13614391	10~20	SAMN17677535	HiSeq X Ten	296	2019-08-01	37.3	116.65	Asia	China: Dezhou
SRR13614392	10~20	SAMN17677534	HiSeq X Ten	296	2019-08-01	37.3	116.65	Asia	China: Dezhou
SRR13614393	10~20	SAMN17677533	HiSeq X Ten	297	2019-08-01	37.3	116.65	Asia	China: Dezhou
SRR13614394	10~20	SAMN17677532	HiSeq X Ten	296	2019-08-01	37.3	116.65	Asia	China: Dezhou
SRR13614395	10~20	SAMN17677531	HiSeq X Ten	296	2019-08-01	37.3	116.65	Asia	China: Dezhou
SRR13614396	10~20	SAMN17677530	HiSeq X Ten	296	2019-08-01	37.3	116.65	Asia	China: Dezhou
SRR13614397	10~20	SAMN17677529	HiSeq X Ten	296	2019-08-01	37.3	116.65	Asia	China: Dezhou
SRR13614398	10~20	SAMN17677528	HiSeq X Ten	297	2019-08-01	37.3	116.65	Asia	China: Dezhou
SRR13614399	10~20	SAMN17677527	HiSeq X Ten	297	2019-08-01	37.3	116.65	Asia	China: Dezhou
SRR13614400	10~20	SAMN17677526	HiSeq X Ten	296	2019-08-01	37.3	116.65	Asia	China: Dezhou
SRR13614401	10~20	SAMN17677517	HiSeq X Ten	297	2019-08-01	37.3	116.65	Asia	China: Dezhou
SRR13614402	10~20	SAMN17677516	HiSeq X Ten	296	2019-08-01	37.3	116.65	Asia	China: Dezhou
SRR13766241	10	SAMN18023940	Illumina HiSeq 2500	300	2018-02-01	26.4984	107.426	Asia	China: Xi Kuang Shan\, Lengshuijiang\, Hunan
SRR13766242	10	SAMN18023939	Illumina HiSeq 2500	298	2018-02-01	26.4984	107.425	Asia	China: Xi Kuang Shan\, Lengshuijiang\, Hunan
SRR13766243	10	SAMN18023938	Illumina HiSeq 2500	297	2018-02-01	26.4984	107.424	Asia	China: Xi Kuang Shan\, Lengshuijiang\, Hunan
SRR13766244	10	SAMN18023937	Illumina HiSeq 2500	298	2018-02-01	26.4984	107.423	Asia	China: Shi Men\, Changde\, Hunan
SRR13766245	10	SAMN18023936	Illumina HiSeq 2500	298	2018-02-01	26.4984	107.422	Asia	China: Shi Men\, Changde\, Hunan
SRR13766247	10	SAMN18023935	Illumina HiSeq 2500	298	2018-02-01	26.4984	107.421	Asia	China: Shi Men\, Changde\, Hunan
SRR13766248	10	SAMN18023934	Illumina HiSeq 2500	298	2018-02-01	26.4984	107.42	Asia	China: Qing Long\, Guizhou
SRR13766249	10	SAMN18023933	Illumina HiSeq 2500	298	2018-02-01	26.4984	107.419	Asia	China: Qing Long\, Guizhou
SRR13766250	10	SAMN18023932	Illumina HiSeq 2500	300	2018-02-01	26.4984	107.418	Asia	China: Qing Long\, Guizhou
SRR13766251	10	SAMN18023931	Illumina HiSeq 2500	299	2018-02-01	26.4984	107.417	Asia	China: Fu Quan\, Guizhou
SRR13766252	10	SAMN18023930	Illumina HiSeq 2500	299	2018-02-01	26.4984	107.416	Asia	China: Fu Quan\, Guizhou
SRR13766253	10	SAMN18023929	Illumina HiSeq 2500	299	2018-02-01	26.4984	107.415	Asia	China: Fu Quan\, Guizhou
SRR13766273	10	SAMN18023947	Illumina HiSeq 2500	300	2018-02-01	26.4984	107.433	Asia	China: Lan Mu Chang\, Guizhou
SRR13766274	10	SAMN18023946	Illumina HiSeq 2500	300	2018-02-01	26.4984	107.432	Asia	China: Lan Mu Chang\, Guizhou
SRR13766276	10	SAMN18023945	Illumina HiSeq 2500	300	2018-02-01	26.4984	107.431	Asia	China: Lan Mu Chang\, Guizhou
SRR13766277	10	SAMN18023944	Illumina HiSeq 2500	300	2018-02-01	26.4984	107.43	Asia	China: Lan Mu Chang\, Guizhou
SRR13766278	10	SAMN18023943	Illumina HiSeq 2500	300	2018-02-01	26.4984	107.429	Asia	China: Lan Mu Chang\, Guizhou
SRR13766279	10	SAMN18023942	Illumina HiSeq 2500	300	2018-02-01	26.4984	107.428	Asia	China: Lan Mu Chang\, Guizhou
SRR13766281	10	SAMN18023941	Illumina HiSeq 2500	300	2018-02-01	26.4984	107.427	Asia	China: Lan Mu Chang\, Guizhou
SRR14267048	0~20	SAMN18753370	Illumina NovaSeq 6000	300	2019-09-25	39.96	116.39	Asia	China: Beijing
SRR14267049	0~20	SAMN18753369	Illumina NovaSeq 6000	300	2019-09-25	39.96	116.38	Asia	China: Beijing
SRR14267050	0~20	SAMN18753368	Illumina NovaSeq 6000	300	2019-09-25	39.96	116.37	Asia	China: Beijing
SRR14267051	0~20	SAMN18753367	Illumina NovaSeq 6000	300	2019-09-25	39.96	116.36	Asia	China: Beijing
SRR14267052	0~20	SAMN18753366	Illumina NovaSeq 6000	300	2019-09-25	39.96	116.35	Asia	China: Beijing
SRR14267053	0~20	SAMN18753365	Illumina NovaSeq 6000	300	2019-09-25	39.96	116.34	Asia	China: Beijing
SRR14267054	0~20	SAMN18753364	Illumina NovaSeq 6000	300	2019-09-25	39.96	116.33	Asia	China: Beijing
SRR14267055	0~20	SAMN18753384	Illumina NovaSeq 6000	300	2019-10-20	39.96	116.53	Asia	China: Beijing
SRR14267056	0~20	SAMN18753383	Illumina NovaSeq 6000	300	2019-10-20	39.96	116.52	Asia	China: Beijing
SRR14267057	0~20	SAMN18753382	Illumina NovaSeq 6000	300	2019-10-20	39.96	116.51	Asia	China: Beijing
SRR14267058	0~20	SAMN18753381	Illumina NovaSeq 6000	300	2019-10-20	39.96	116.5	Asia	China: Beijing
SRR14267059	0~20	SAMN18753363	Illumina NovaSeq 6000	300	2019-09-25	39.96	116.32	Asia	China: Beijing
SRR14267060	0~20	SAMN18753380	Illumina NovaSeq 6000	300	2019-10-20	39.96	116.49	Asia	China: Beijing
SRR14267061	0~20	SAMN18753379	Illumina NovaSeq 6000	300	2019-10-20	39.96	116.48	Asia	China: Beijing
SRR14267062	0~20	SAMN18753378	Illumina NovaSeq 6000	300	2019-10-20	39.96	116.47	Asia	China: Beijing
SRR14267063	0~20	SAMN18753377	Illumina NovaSeq 6000	300	2019-10-20	39.96	116.46	Asia	China: Beijing
SRR14267064	0~20	SAMN18753376	Illumina NovaSeq 6000	300	2019-10-20	39.96	116.45	Asia	China: Beijing
SRR14267065	0~20	SAMN18753375	Illumina NovaSeq 6000	300	2019-10-20	39.96	116.44	Asia	China: Beijing
SRR14267066	0~20	SAMN18753374	Illumina NovaSeq 6000	300	2019-10-20	39.96	116.43	Asia	China: Beijing
SRR14267067	0~20	SAMN18753373	Illumina NovaSeq 6000	300	2019-10-20	39.96	116.42	Asia	China: Beijing
SRR14267068	0~20	SAMN18753372	Illumina NovaSeq 6000	300	2019-09-25	39.96	116.41	Asia	China: Beijing
SRR14267069	0~20	SAMN18753371	Illumina NovaSeq 6000	300	2019-09-25	39.96	116.4	Asia	China: Beijing
SRR14267070	0~20	SAMN18753362	Illumina NovaSeq 6000	300	2019-09-25	39.96	116.31	Asia	China: Beijing
SRR14267071	0~20	SAMN18753361	Illumina NovaSeq 6000	299	2019-09-25	39.96	116.3	Asia	China: Beijing
SRR14301298	NA	SAMN18824501	NextSeq 500	302	2019-09-30	43.01	-81.2	North America	Canada
SRR14301299	NA	SAMN18824499	NextSeq 500	302	2019-09-30	43.01	-81.2	North America	Canada
SRR14301300	NA	SAMN18824493	NextSeq 500	302	2019-09-30	43.01	-81.2	North America	Canada
SRR14301301	NA	SAMN18824490	NextSeq 500	302	2019-09-30	43.01	-81.2	North America	Canada
SRR14301302	NA	SAMN18824498	NextSeq 500	302	2019-09-30	43.01	-81.2	North America	Canada
SRR14301303	NA	SAMN18824497	NextSeq 500	302	2019-09-30	43.01	-81.2	North America	Canada
SRR14301304	NA	SAMN18824500	NextSeq 500	302	2019-09-30	43.01	-81.2	North America	Canada
SRR14301305	NA	SAMN18824496	NextSeq 500	302	2019-09-30	43.01	-81.2	North America	Canada
SRR14301306	NA	SAMN18824492	NextSeq 500	302	2019-09-30	43.01	-81.2	North America	Canada
SRR14301307	NA	SAMN18824491	NextSeq 500	302	2019-09-30	43.01	-81.2	North America	Canada
SRR14301308	NA	SAMN18824495	NextSeq 500	302	2019-09-30	43.01	-81.2	North America	Canada
SRR14301315	NA	SAMN18824510	NextSeq 500	302	2019-09-30	43.01	-81.2	North America	Canada
SRR14301316	NA	SAMN18824494	NextSeq 500	302	2019-09-30	43.01	-81.2	North America	Canada
SRR14301317	NA	SAMN18824509	NextSeq 500	302	2019-09-30	43.01	-81.2	North America	Canada
SRR14301318	NA	SAMN18824508	NextSeq 500	302	2019-09-30	43.01	-81.2	North America	Canada
SRR14301319	NA	SAMN18824507	NextSeq 500	302	2019-09-30	43.01	-81.2	North America	Canada
SRR14301320	NA	SAMN18824506	NextSeq 500	302	2019-09-30	43.01	-81.2	North America	Canada
SRR14301321	NA	SAMN18824505	NextSeq 500	302	2019-09-30	43.01	-81.2	North America	Canada
SRR14301322	NA	SAMN18824504	NextSeq 500	302	2019-09-30	43.01	-81.2	North America	Canada
SRR14301323	NA	SAMN18824503	NextSeq 500	302	2019-09-30	43.01	-81.2	North America	Canada
SRR14301324	NA	SAMN18824502	NextSeq 500	302	2019-09-30	43.01	-81.2	North America	Canada
SRR14320320	NA	SAMN18825586	HiSeq X Ten	302	2019-09-29	37.3	118.62	Asia	China: Dongying
SRR14320321	NA	SAMN18825585	HiSeq X Ten	302	2019-09-29	37.3	118.62	Asia	China: Dongying
SRR14320322	NA	SAMN18825584	HiSeq X Ten	302	2019-09-29	37.3	118.62	Asia	China: Dongying
SRR14320323	NA	SAMN18825583	HiSeq X Ten	302	2019-09-29	37.3	118.62	Asia	China: Dongying
SRR14320324	NA	SAMN18825582	HiSeq X Ten	302	2019-09-29	37.3	118.62	Asia	China: Dongying
SRR14320325	NA	SAMN18825581	HiSeq X Ten	302	2019-09-29	37.3	118.62	Asia	China: Dongying
SRR14320326	NA	SAMN18825580	HiSeq X Ten	302	2019-09-29	37.3	118.62	Asia	China: Dongying
SRR14320327	NA	SAMN18825579	HiSeq X Ten	302	2019-09-29	37.3	118.62	Asia	China: Dongying
SRR14320328	NA	SAMN18825588	HiSeq X Ten	302	2019-09-29	37.3	118.62	Asia	China: Dongying
SRR14320329	NA	SAMN18825587	HiSeq X Ten	302	2019-09-29	37.3	118.62	Asia	China: Dongying
SRR14320330	NA	SAMN18825578	HiSeq X Ten	302	2019-09-29	37.3	118.62	Asia	China: Dongying
SRR14320331	NA	SAMN18825577	HiSeq X Ten	302	2019-09-29	37.3	118.62	Asia	China: Dongying
SRR14509065	0~30	SAMN19116189	Illumina HiSeq 4000	302	2018-04-01	38.5356	-121.773	North America	USA: California
SRR14509066	0~30	SAMN19116188	Illumina HiSeq 4000	302	2018-04-01	38.5356	-121.773	North America	USA: California
SRR14509067	0~30	SAMN19116187	Illumina HiSeq 4000	302	2018-04-01	38.5356	-121.773	North America	USA: California
SRR14509068	0~30	SAMN19116186	Illumina HiSeq 4000	302	2018-04-01	38.5356	-121.773	North America	USA: California
SRR14509069	0~30	SAMN19116185	Illumina HiSeq 4000	302	2018-04-01	38.5356	-121.773	North America	USA: California
SRR14509070	0~30	SAMN19116184	Illumina HiSeq 4000	302	2018-04-01	38.5356	-121.773	North America	USA: California
SRR14509071	0~30	SAMN19116183	Illumina HiSeq 4000	302	2018-04-01	38.5356	-121.773	North America	USA: California
SRR14509072	0~30	SAMN19116182	Illumina HiSeq 4000	302	2018-04-01	38.5356	-121.773	North America	USA: California
SRR14555685	NA	SAMN19222452	Illumina HiSeq 2000	302	2020-04-01	45.6833	126.633	Asia	China:Harbin\,Heilongjiang Province
SRR14555686	NA	SAMN19222451	Illumina HiSeq 2000	302	2020-04-01	45.6833	126.633	Asia	China:Harbin\,Heilongjiang Province
SRR14555687	NA	SAMN19222442	Illumina HiSeq 2000	302	2019-07-27	45.6833	126.633	Asia	China:Harbin\,Heilongjiang Province
SRR14555688	NA	SAMN19222441	Illumina HiSeq 2000	302	2019-07-27	45.6833	126.633	Asia	China:Harbin\,Heilongjiang Province
SRR14555689	NA	SAMN19222450	Illumina HiSeq 2000	302	2020-04-01	45.6833	126.633	Asia	China:Harbin\,Heilongjiang Province
SRR14555690	NA	SAMN19222449	Illumina HiSeq 2000	302	2019-07-27	45.6833	126.633	Asia	China:Harbin\,Heilongjiang Province
SRR14555691	NA	SAMN19222448	Illumina HiSeq 2000	302	2019-07-27	45.6833	126.633	Asia	China:Harbin\,Heilongjiang Province
SRR14555692	NA	SAMN19222447	Illumina HiSeq 2000	302	2019-07-27	45.6833	126.633	Asia	China:Harbin\,Heilongjiang Province
SRR14555693	NA	SAMN19222446	Illumina HiSeq 2000	302	2019-07-27	45.6833	126.633	Asia	China:Harbin\,Heilongjiang Province
SRR14555694	NA	SAMN19222445	Illumina HiSeq 2000	302	2019-07-27	45.6833	126.633	Asia	China:Harbin\,Heilongjiang Province
SRR14555695	NA	SAMN19222444	Illumina HiSeq 2000	302	2019-07-27	45.6833	126.633	Asia	China:Harbin\,Heilongjiang Province
SRR14555696	NA	SAMN19222443	Illumina HiSeq 2000	302	2019-07-27	45.6833	126.633	Asia	China:Harbin\,Heilongjiang Province
SRR14555697	NA	SAMN19222458	Illumina HiSeq 2000	302	2020-04-01	45.6833	126.633	Asia	China:Harbin\,Heilongjiang Province
SRR14555698	NA	SAMN19222457	Illumina HiSeq 2000	302	2020-04-01	45.6833	126.633	Asia	China:Harbin\,Heilongjiang Province
SRR14555699	NA	SAMN19222456	Illumina HiSeq 2000	302	2020-04-01	45.6833	126.633	Asia	China:Harbin\,Heilongjiang Province
SRR14555700	NA	SAMN19222455	Illumina HiSeq 2000	302	2020-04-01	45.6833	126.633	Asia	China:Harbin\,Heilongjiang Province
SRR14555701	NA	SAMN19222454	Illumina HiSeq 2000	302	2020-04-01	45.6833	126.633	Asia	China:Harbin\,Heilongjiang Province
SRR14555702	NA	SAMN19222453	Illumina HiSeq 2000	302	2020-04-01	45.6833	126.633	Asia	China:Harbin\,Heilongjiang Province
SRR14573563	5	SAMN19236417	Illumina HiSeq 4000	300	2016-08-01	64.54	-51.12	North America	Greenland: Qoornoq
SRR14573564	5	SAMN19236418	Illumina HiSeq 4000	300	2016-08-01	64.54	-51.12	North America	Greenland: Qoornoq
SRR14573565	5	SAMN19236419	Illumina HiSeq 4000	300	2016-08-01	69.27	-53.45	North America	Greenland: Disko Island
SRR14573566	5	SAMN19236420	Illumina HiSeq 4000	300	2016-08-01	69.27	-53.45	North America	Greenland: Disko Island
SRR14573567	5	SAMN19236421	Illumina HiSeq 4000	300	2016-07-16	71.26	-52.6	North America	Greenland: Qalatup Taserssua
SRR14573568	5	SAMN19236422	Illumina HiSeq 4000	300	2016-07-16	71.26	-52.6	North America	Greenland: Qalatup Taserssua
SRR14573569	5	SAMN19236423	Illumina HiSeq 4000	300	2016-07-19	80.82	-66.39	North America	Greenland: Hans Island
SRR14573570	5	SAMN19236424	Illumina HiSeq 4000	300	2016-07-19	80.82	-66.39	North America	Greenland: Hans Island
SRR14573571	5	SAMN19236425	Illumina HiSeq 4000	300	2016-07-22	83.66	-33.37	North America	Greenland: Kap Morris Jesup
SRR14573572	5	SAMN19236426	Illumina HiSeq 4000	300	2016-07-22	83.66	-33.37	North America	Greenland: Kap Morris Jesup
SRR14623159	NA	SAMN19292319	Illumina NovaSeq 6000	302	2017-04-01	-23.32	15.08	Africa	Namibia: Central Namib Desert
SRR14623160	NA	SAMN19292318	Illumina NovaSeq 6000	302	2017-04-01	-23.32	15.08	Africa	Namibia: Central Namib Desert
SRR14623161	NA	SAMN19292317	Illumina NovaSeq 6000	302	2017-04-01	-23.32	15.08	Africa	Namibia: Central Namib Desert
SRR14626156	NA	SAMN06264477	Illumina HiSeq 2500	302	2014-07-17	37.4971	-122.129	North America	USA:South San Francisco\, USA
SRR14626311	NA	SAMN06266271	Illumina HiSeq 2500	302	2014-07-11	37.4971	-122.133	North America	USA:South San Francisco\, USA
SRR14626312	NA	SAMN06264491	Illumina HiSeq 2500	302	2014-07-11	37.4958	-122.133	North America	USA:South San Francisco\, USA
SRR14986175	200~300	SAMN19945329	NextSeq 500	300	2017-06-14	49.61	10.28	Europe	Germany:Steigerwald
SRR14986176	200~300	SAMN19945328	NextSeq 500	300	2017-06-14	49.61	10.28	Europe	Germany:Steigerwald
SRR14986177	100~200	SAMN19945327	NextSeq 500	300	2017-06-14	49.61	10.28	Europe	Germany:Steigerwald
SRR14986178	100~200	SAMN19945326	NextSeq 500	300	2017-06-14	49.61	10.28	Europe	Germany:Steigerwald
SRR14986179	50~100	SAMN19945325	NextSeq 500	300	2017-06-14	49.61	10.28	Europe	Germany:Steigerwald
SRR14986180	50~100	SAMN19945324	NextSeq 500	300	2017-06-14	49.61	10.28	Europe	Germany:Steigerwald
SRR15130125	10	SAMN20206491	Illumina HiSeq 4000	302	2016-06-01	65.1	-18.98	Europe	Iceland
SRR15130126	10	SAMN20206490	Illumina HiSeq 4000	302	2016-06-01	65.1	-18.98	Europe	Iceland
SRR15130127	10	SAMN20206489	Illumina HiSeq 4000	302	2016-06-01	65.1	-18.98	Europe	Iceland
SRR15130128	10	SAMN20206488	Illumina HiSeq 4000	302	2016-06-01	65.1	-18.98	Europe	Iceland
SRR15168755	NA	SAMN19865261	Illumina NovaSeq 6000	302	2019-05-28	40.6529	-104.999	North America	USA: Colorado\, Fort Collins
SRR15373726	NA	SAMN20521043	Illumina HiSeq 2500	300	2020-08-27	33.68	102.93	Asia	China: Axi township\, Sichuan province
SRR15373727	NA	SAMN20521042	Illumina HiSeq 2500	300	2020-08-27	33.68	102.93	Asia	China: Axi township\, Sichuan province
SRR15373728	NA	SAMN20521041	Illumina HiSeq 2500	300	2020-08-27	33.68	102.93	Asia	China: Axi township\, Sichuan province
SRR15373729	NA	SAMN20521040	Illumina HiSeq 2500	300	2020-08-27	33.68	102.93	Asia	China: Axi township\, Sichuan province
SRR15373730	NA	SAMN20521039	Illumina HiSeq 2500	300	2020-08-27	33.68	102.93	Asia	China: Axi township\, Sichuan province
SRR15373731	NA	SAMN20521038	Illumina HiSeq 2500	300	2020-08-27	33.68	102.93	Asia	China: Axi township\, Sichuan province
SRR15373732	NA	SAMN20521037	Illumina HiSeq 2500	300	2020-08-27	33.68	102.93	Asia	China: Axi township\, Sichuan province
SRR15373733	NA	SAMN20521036	Illumina HiSeq 2500	300	2020-08-27	33.68	102.93	Asia	China: Axi township\, Sichuan province
SRR15373734	NA	SAMN20521035	Illumina HiSeq 2500	300	2020-08-27	33.68	102.93	Asia	China: Axi township\, Sichuan province
SRR15377920	NA	SAMN18647627	Illumina NovaSeq 6000	302	2018-08-01	44.1948	-86.0915	North America	USA:Michigan
SRR15377921	NA	SAMN18647626	Illumina NovaSeq 6000	302	2018-08-01	44.1948	-86.0915	North America	USA:Michigan
SRR15377922	NA	SAMN18647625	Illumina NovaSeq 6000	302	2018-08-01	44.1948	-86.0915	North America	USA:Michigan
SRR15377923	NA	SAMN18647624	Illumina NovaSeq 6000	302	2018-08-01	44.1948	-86.0915	North America	USA:Michigan
SRR15377924	NA	SAMN18647677	Illumina NovaSeq 6000	302	2018-08-01	44.3205	-85.9771	North America	USA:Michigan
SRR15377925	NA	SAMN18647676	Illumina NovaSeq 6000	302	2018-08-01	44.3205	-85.9771	North America	USA:Michigan
SRR15377926	NA	SAMN18647675	Illumina NovaSeq 6000	302	2018-08-01	44.3205	-85.9771	North America	USA:Michigan
SRR15377927	NA	SAMN18647674	Illumina NovaSeq 6000	302	2018-08-01	44.3205	-85.9771	North America	USA:Michigan
SRR15377928	NA	SAMN18647673	Illumina NovaSeq 6000	302	2018-08-01	44.3205	-85.9771	North America	USA:Michigan
SRR15377929	NA	SAMN18647672	Illumina NovaSeq 6000	302	2018-08-01	44.1928	-85.6772	North America	USA:Michigan
SRR15377930	NA	SAMN18647671	Illumina NovaSeq 6000	302	2018-08-01	44.1928	-85.6772	North America	USA:Michigan
SRR15377931	NA	SAMN18647670	Illumina NovaSeq 6000	302	2018-08-01	44.1928	-85.6772	North America	USA:Michigan
SRR15377932	NA	SAMN18647669	Illumina NovaSeq 6000	302	2018-08-01	44.1928	-85.6772	North America	USA:Michigan
SRR15377933	NA	SAMN18647623	Illumina NovaSeq 6000	302	2018-08-01	44.1948	-86.0915	North America	USA:Michigan
SRR15377934	NA	SAMN18647668	Illumina NovaSeq 6000	302	2018-08-01	44.1928	-85.6772	North America	USA:Michigan
SRR15377935	NA	SAMN18647667	Illumina NovaSeq 6000	302	2018-08-01	44.2195	-85.6686	North America	USA:Michigan
SRR15377936	NA	SAMN18647666	Illumina NovaSeq 6000	302	2018-08-01	44.2195	-85.6686	North America	USA:Michigan
SRR15377937	NA	SAMN18647665	Illumina NovaSeq 6000	302	2018-08-01	44.2195	-85.6686	North America	USA:Michigan
SRR15377938	NA	SAMN18647664	Illumina NovaSeq 6000	302	2018-08-01	44.2195	-85.6686	North America	USA:Michigan
SRR15377939	NA	SAMN18647663	Illumina NovaSeq 6000	302	2018-08-01	44.2195	-85.6686	North America	USA:Michigan
SRR15377940	NA	SAMN18647662	Illumina NovaSeq 6000	302	2018-08-01	44.3101	-85.8966	North America	USA:Michigan
SRR15377941	NA	SAMN18647661	Illumina NovaSeq 6000	302	2018-08-01	44.3101	-85.8966	North America	USA:Michigan
SRR15377942	NA	SAMN18647660	Illumina NovaSeq 6000	302	2018-08-01	44.3101	-85.8966	North America	USA:Michigan
SRR15377943	NA	SAMN18647659	Illumina NovaSeq 6000	302	2018-08-01	44.3101	-85.8966	North America	USA:Michigan
SRR15377944	NA	SAMN18647622	Illumina NovaSeq 6000	302	2018-08-01	44.3469	-85.4841	North America	USA:Michigan
SRR15377945	NA	SAMN18647658	Illumina NovaSeq 6000	302	2018-08-01	44.3101	-85.8966	North America	USA:Michigan
SRR15377946	NA	SAMN18647657	Illumina NovaSeq 6000	302	2018-08-01	44.2566	-86.0837	North America	USA:Michigan
SRR15377947	NA	SAMN18647656	Illumina NovaSeq 6000	302	2018-08-01	44.2566	-86.0837	North America	USA:Michigan
SRR15377948	NA	SAMN18647655	Illumina NovaSeq 6000	302	2018-08-01	44.2566	-86.0837	North America	USA:Michigan
SRR15377949	NA	SAMN18647654	Illumina NovaSeq 6000	302	2018-08-01	44.2566	-86.0837	North America	USA:Michigan
SRR15377950	NA	SAMN18647653	Illumina NovaSeq 6000	302	2018-08-01	44.2566	-86.0837	North America	USA:Michigan
SRR15377951	NA	SAMN18647652	Illumina NovaSeq 6000	302	2018-08-01	44.3467	-85.4818	North America	USA:Michigan
SRR15377952	NA	SAMN18647651	Illumina NovaSeq 6000	302	2018-08-01	44.3467	-85.4818	North America	USA:Michigan
SRR15377953	NA	SAMN18647649	Illumina NovaSeq 6000	302	2018-08-01	44.3467	-85.4818	North America	USA:Michigan
SRR15377954	NA	SAMN18647648	Illumina NovaSeq 6000	302	2018-08-01	44.3467	-85.4818	North America	USA:Michigan
SRR15377955	NA	SAMN18647621	Illumina NovaSeq 6000	302	2018-08-01	44.3469	-85.4841	North America	USA:Michigan
SRR15377956	NA	SAMN18647642	Illumina NovaSeq 6000	302	2018-08-01	44.2719	-85.9925	North America	USA:Michigan
SRR15377957	NA	SAMN18647641	Illumina NovaSeq 6000	302	2018-08-01	44.2719	-85.9925	North America	USA:Michigan
SRR15377958	NA	SAMN18647640	Illumina NovaSeq 6000	302	2018-08-01	44.2719	-85.9925	North America	USA:Michigan
SRR15377959	NA	SAMN18647639	Illumina NovaSeq 6000	302	2018-08-01	44.2719	-85.9925	North America	USA:Michigan
SRR15377960	NA	SAMN18647638	Illumina NovaSeq 6000	302	2018-08-01	44.2719	-85.9925	North America	USA:Michigan
SRR15377961	NA	SAMN18647647	Illumina NovaSeq 6000	302	2018-08-01	44.2642	-86.1779	North America	USA:Michigan
SRR15377962	NA	SAMN18647646	Illumina NovaSeq 6000	302	2018-08-01	44.2642	-86.1779	North America	USA:Michigan
SRR15377963	NA	SAMN18647645	Illumina NovaSeq 6000	302	2018-08-01	44.2642	-86.1779	North America	USA:Michigan
SRR15377964	NA	SAMN18647644	Illumina NovaSeq 6000	302	2018-08-01	44.2642	-86.1779	North America	USA:Michigan
SRR15377965	NA	SAMN18647643	Illumina NovaSeq 6000	302	2018-08-01	44.2642	-86.1779	North America	USA:Michigan
SRR15377967	NA	SAMN18647637	Illumina NovaSeq 6000	302	2018-08-01	44.2225	-85.7535	North America	USA:Michigan
SRR15377968	NA	SAMN18647636	Illumina NovaSeq 6000	302	2018-08-01	44.2225	-85.7535	North America	USA:Michigan
SRR15377969	NA	SAMN18647635	Illumina NovaSeq 6000	302	2018-08-01	44.2225	-85.7535	North America	USA:Michigan
SRR15377970	NA	SAMN18647634	Illumina NovaSeq 6000	302	2018-08-01	44.2225	-85.7535	North America	USA:Michigan
SRR15377971	NA	SAMN18647633	Illumina NovaSeq 6000	302	2018-08-01	44.2225	-85.7535	North America	USA:Michigan
SRR15377972	NA	SAMN18647632	Illumina NovaSeq 6000	302	2018-08-01	44.3709	-85.7071	North America	USA:Michigan
SRR15377973	NA	SAMN18647631	Illumina NovaSeq 6000	302	2018-08-01	44.3709	-85.7071	North America	USA:Michigan
SRR15377974	NA	SAMN18647630	Illumina NovaSeq 6000	302	2018-08-01	44.3709	-85.7071	North America	USA:Michigan
SRR15377975	NA	SAMN18647629	Illumina NovaSeq 6000	302	2018-08-01	44.3709	-85.7071	North America	USA:Michigan
SRR15377976	NA	SAMN18647628	Illumina NovaSeq 6000	302	2018-08-01	44.3709	-85.7071	North America	USA:Michigan
SRR15377977	NA	SAMN18647619	Illumina NovaSeq 6000	302	2018-08-01	44.3469	-85.4841	North America	USA:Michigan
SRR15377978	NA	SAMN18647618	Illumina NovaSeq 6000	302	2018-08-01	44.3469	-85.4841	North America	USA:Michigan
SRR15400728	NA	SAMN20600050	Illumina NovaSeq 6000	302	2020-09-01	33.62	102.87	Asia	China:the Zoige plateau\, Zoige county
SRR15400729	NA	SAMN20600049	Illumina NovaSeq 6000	302	2020-09-01	33.62	102.87	Asia	China:the Zoige plateau\, Zoige county
SRR15400730	NA	SAMN20600048	Illumina NovaSeq 6000	302	2020-09-01	33.62	102.87	Asia	China:the Zoige plateau\, Zoige county
SRR15400731	NA	SAMN20600047	Illumina NovaSeq 6000	302	2020-09-01	33.62	102.87	Asia	China:the Zoige plateau\, Zoige county
SRR15400732	NA	SAMN20600055	Illumina NovaSeq 6000	302	2020-09-01	33.62	102.87	Asia	China:the Zoige plateau\, Zoige county
SRR15400733	NA	SAMN20600054	Illumina NovaSeq 6000	302	2020-09-01	33.62	102.87	Asia	China:the Zoige plateau\, Zoige county
SRR15400734	NA	SAMN20600053	Illumina NovaSeq 6000	302	2020-09-01	33.62	102.87	Asia	China:the Zoige plateau\, Zoige county
SRR15400735	NA	SAMN20600052	Illumina NovaSeq 6000	302	2020-09-01	33.62	102.87	Asia	China:the Zoige plateau\, Zoige county
SRR15400736	NA	SAMN20600051	Illumina NovaSeq 6000	302	2020-09-01	33.62	102.87	Asia	China:the Zoige plateau\, Zoige county
SRR15421250	0.075	SAMN20718443	Illumina NovaSeq 6000	302	2018-04-01	71.1892	-156.572	North America	USA: Alaska
SRR15421251	0.325	SAMN20718442	Illumina NovaSeq 6000	302	2018-04-01	70.0684	-156.106	North America	USA: Alaska
SRR15421252	0.225	SAMN20718441	Illumina NovaSeq 6000	302	2018-04-01	70.0684	-156.106	North America	USA: Alaska
SRR15421253	0.225	SAMN20718497	Illumina NovaSeq 6000	302	2018-04-01	68.6233	-149.585	North America	USA: Alaska
SRR15421254	0.075	SAMN20718496	Illumina NovaSeq 6000	302	2018-04-01	68.6233	-149.585	North America	USA: Alaska
SRR15421255	0.325	SAMN20718495	Illumina NovaSeq 6000	302	2018-04-01	68.6234	-149.585	North America	USA: Alaska
SRR15421256	0.225	SAMN20718494	Illumina NovaSeq 6000	302	2018-04-01	68.6234	-149.585	North America	USA: Alaska
SRR15421257	0.075	SAMN20718440	Illumina NovaSeq 6000	302	2018-04-01	70.0684	-156.106	North America	USA: Alaska
SRR15421258	0.075	SAMN20718493	Illumina NovaSeq 6000	302	2018-04-01	68.6234	-149.585	North America	USA: Alaska
SRR15421259	0.33	SAMN20718492	Illumina NovaSeq 6000	302	2018-04-01	68.6235	-149.585	North America	USA: Alaska
SRR15421260	0.225	SAMN20718491	Illumina NovaSeq 6000	302	2018-04-01	68.6235	-149.585	North America	USA: Alaska
SRR15421261	0.075	SAMN20718490	Illumina NovaSeq 6000	302	2018-04-01	68.6235	-149.585	North America	USA: Alaska
SRR15421262	0.325	SAMN20718489	Illumina NovaSeq 6000	302	2018-04-01	71.2516	-156.542	North America	USA: Alaska
SRR15421263	0.225	SAMN20718488	Illumina NovaSeq 6000	302	2018-04-01	71.2516	-156.542	North America	USA: Alaska
SRR15421264	0.075	SAMN20718487	Illumina NovaSeq 6000	302	2018-04-01	71.2516	-156.542	North America	USA: Alaska
SRR15421265	0.325	SAMN20718486	Illumina NovaSeq 6000	302	2018-04-01	71.2517	-156.542	North America	USA: Alaska
SRR15421266	0.225	SAMN20718485	Illumina NovaSeq 6000	302	2018-04-01	71.2517	-156.542	North America	USA: Alaska
SRR15421267	0.075	SAMN20718484	Illumina NovaSeq 6000	302	2018-04-01	71.2517	-156.542	North America	USA: Alaska
SRR15421268	0.325	SAMN20718439	Illumina NovaSeq 6000	302	2018-04-01	70.0685	-156.106	North America	USA: Alaska
SRR15421269	0.325	SAMN20718483	Illumina NovaSeq 6000	302	2018-04-01	71.2518	-156.542	North America	USA: Alaska
SRR15421270	0.225	SAMN20718482	Illumina NovaSeq 6000	302	2018-04-01	71.2518	-156.542	North America	USA: Alaska
SRR15421271	0.075	SAMN20718481	Illumina NovaSeq 6000	302	2018-04-01	71.2518	-156.542	North America	USA: Alaska
SRR15421272	0.195	SAMN20718480	Illumina NovaSeq 6000	302	2018-04-01	68.4799	-155.758	North America	USA: Alaska
SRR15421273	0.07	SAMN20718479	Illumina NovaSeq 6000	302	2018-04-01	68.4799	-155.758	North America	USA: Alaska
SRR15421274	0.215	SAMN20718478	Illumina NovaSeq 6000	302	2018-04-01	68.48	-155.758	North America	USA: Alaska
SRR15421275	0.075	SAMN20718477	Illumina NovaSeq 6000	302	2018-04-01	68.48	-155.758	North America	USA: Alaska
SRR15421276	0.22	SAMN20718476	Illumina NovaSeq 6000	302	2018-04-01	68.4801	-155.758	North America	USA: Alaska
SRR15421277	0.075	SAMN20718475	Illumina NovaSeq 6000	302	2018-04-01	68.4801	-155.758	North America	USA: Alaska
SRR15421278	0.225	SAMN20718474	Illumina NovaSeq 6000	302	2018-04-01	71.296	-156.554	North America	USA: Alaska
SRR15421279	0.225	SAMN20718438	Illumina NovaSeq 6000	302	2018-04-01	70.0685	-156.106	North America	USA: Alaska
SRR15421280	0.075	SAMN20718473	Illumina NovaSeq 6000	302	2018-04-01	71.296	-156.554	North America	USA: Alaska
SRR15421281	0.225	SAMN20718472	Illumina NovaSeq 6000	302	2018-04-01	71.2979	-156.541	North America	USA: Alaska
SRR15421282	0.075	SAMN20718471	Illumina NovaSeq 6000	302	2018-04-01	71.2979	-156.541	North America	USA: Alaska
SRR15421283	0.225	SAMN20718470	Illumina NovaSeq 6000	302	2018-04-01	71.2983	-156.539	North America	USA: Alaska
SRR15421284	0.075	SAMN20718469	Illumina NovaSeq 6000	302	2018-04-01	71.2983	-156.539	North America	USA: Alaska
SRR15421285	0.33	SAMN20718468	Illumina NovaSeq 6000	302	2018-04-01	70.4699	-157.407	North America	USA: Alaska
SRR15421286	0.225	SAMN20718467	Illumina NovaSeq 6000	302	2018-04-01	70.4699	-157.407	North America	USA: Alaska
SRR15421287	0.075	SAMN20718466	Illumina NovaSeq 6000	302	2018-04-01	70.4699	-157.407	North America	USA: Alaska
SRR15421288	0.345	SAMN20718465	Illumina NovaSeq 6000	302	2018-04-01	70.4699	-157.408	North America	USA: Alaska
SRR15421289	0.2	SAMN20718464	Illumina NovaSeq 6000	302	2018-04-01	70.4699	-157.408	North America	USA: Alaska
SRR15421290	0.075	SAMN20718437	Illumina NovaSeq 6000	302	2018-04-01	70.0685	-156.106	North America	USA: Alaska
SRR15421291	0.075	SAMN20718463	Illumina NovaSeq 6000	302	2018-04-01	70.4699	-157.408	North America	USA: Alaska
SRR15421292	0.315	SAMN20718462	Illumina NovaSeq 6000	302	2018-04-01	70.4699	-157.408	North America	USA: Alaska
SRR15421293	0.225	SAMN20718461	Illumina NovaSeq 6000	302	2018-04-01	70.4699	-157.408	North America	USA: Alaska
SRR15421294	0.075	SAMN20718460	Illumina NovaSeq 6000	302	2018-04-01	70.4699	-157.408	North America	USA: Alaska
SRR15421295	0.33	SAMN20718459	Illumina NovaSeq 6000	302	2018-04-01	70.9984	-156.521	North America	USA: Alaska
SRR15421296	0.225	SAMN20718458	Illumina NovaSeq 6000	302	2018-04-01	70.9984	-156.521	North America	USA: Alaska
SRR15421297	0.075	SAMN20718457	Illumina NovaSeq 6000	302	2018-04-01	70.9984	-156.521	North America	USA: Alaska
SRR15421298	0.225	SAMN20718456	Illumina NovaSeq 6000	302	2018-04-01	70.9985	-156.521	North America	USA: Alaska
SRR15421299	0.075	SAMN20718455	Illumina NovaSeq 6000	302	2018-04-01	70.9985	-156.521	North America	USA: Alaska
SRR15421300	0.33	SAMN20718454	Illumina NovaSeq 6000	302	2018-04-01	70.9985	-156.521	North America	USA: Alaska
SRR15421301	0.325	SAMN20718436	Illumina NovaSeq 6000	302	2018-04-01	70.0686	-156.106	North America	USA: Alaska
SRR15421302	0.225	SAMN20718453	Illumina NovaSeq 6000	302	2018-04-01	70.9985	-156.521	North America	USA: Alaska
SRR15421303	0.075	SAMN20718452	Illumina NovaSeq 6000	302	2018-04-01	70.9985	-156.521	North America	USA: Alaska
SRR15421304	0.325	SAMN20718451	Illumina NovaSeq 6000	302	2018-04-01	71.1889	-156.573	North America	USA: Alaska
SRR15421305	0.225	SAMN20718450	Illumina NovaSeq 6000	302	2018-04-01	71.1889	-156.573	North America	USA: Alaska
SRR15421306	0.075	SAMN20718449	Illumina NovaSeq 6000	302	2018-04-01	71.1889	-156.573	North America	USA: Alaska
SRR15421307	0.33	SAMN20718448	Illumina NovaSeq 6000	302	2018-04-01	71.1891	-156.572	North America	USA: Alaska
SRR15421308	0.23	SAMN20718447	Illumina NovaSeq 6000	302	2018-04-01	71.1891	-156.572	North America	USA: Alaska
SRR15421309	0.075	SAMN20718446	Illumina NovaSeq 6000	302	2018-04-01	71.1891	-156.572	North America	USA: Alaska
SRR15421310	0.33	SAMN20718445	Illumina NovaSeq 6000	302	2018-04-01	71.1892	-156.572	North America	USA: Alaska
SRR15421311	0.225	SAMN20718444	Illumina NovaSeq 6000	302	2018-04-01	71.1892	-156.572	North America	USA: Alaska
SRR15421312	0.225	SAMN20718435	Illumina NovaSeq 6000	302	2018-04-01	70.0686	-156.106	North America	USA: Alaska
SRR15421313	0.075	SAMN20718434	Illumina NovaSeq 6000	302	2018-04-01	70.0686	-156.106	North America	USA: Alaska
SRR15910685	NA	SAMN21448402	Illumina HiSeq 4000	302	2020-06-30	31.41	121.67	Asia	China: Shanghai
SRR15910686	NA	SAMN21448401	Illumina HiSeq 4000	302	2020-06-30	31.41	121.67	Asia	China: Shanghai
SRR15910687	NA	SAMN21448400	Illumina HiSeq 4000	302	2020-06-30	31.41	121.67	Asia	China: Shanghai
SRR15910688	NA	SAMN21448399	Illumina HiSeq 4000	302	2020-06-30	31.41	121.67	Asia	China: Shanghai
SRR15910689	NA	SAMN21448398	Illumina HiSeq 4000	302	2020-06-30	31.41	121.67	Asia	China: Shanghai
SRR15910690	NA	SAMN21448397	Illumina HiSeq 4000	302	2020-06-30	31.41	121.67	Asia	China: Shanghai
SRR15910691	NA	SAMN21448396	Illumina HiSeq 4000	302	2020-06-30	31.41	121.67	Asia	China: Shanghai
SRR15910692	NA	SAMN21448395	Illumina HiSeq 4000	302	2020-06-30	31.41	121.67	Asia	China: Shanghai
SRR15910693	NA	SAMN21448408	Illumina HiSeq 4000	302	2020-06-30	31.41	121.67	Asia	China: Shanghai
SRR15910694	NA	SAMN21448407	Illumina HiSeq 4000	302	2020-06-30	31.41	121.67	Asia	China: Shanghai
SRR15910695	NA	SAMN21448406	Illumina HiSeq 4000	302	2020-06-30	31.41	121.67	Asia	China: Shanghai
SRR15910696	NA	SAMN21448405	Illumina HiSeq 4000	302	2020-06-30	31.41	121.67	Asia	China: Shanghai
SRR15910697	NA	SAMN21448404	Illumina HiSeq 4000	302	2020-06-30	31.41	121.67	Asia	China: Shanghai
SRR15910698	NA	SAMN21448403	Illumina HiSeq 4000	302	2020-06-30	31.41	121.67	Asia	China: Shanghai
SRR15910699	NA	SAMN21448394	Illumina HiSeq 4000	302	2020-06-30	31.41	121.67	Asia	China: Shanghai
SRR15910700	NA	SAMN21448393	Illumina HiSeq 4000	302	2020-06-30	31.41	121.67	Asia	China: Shanghai
SRR15947147	NA	SAMN21465149	Illumina NovaSeq 6000	286	2021-03-12	-27.28	26.72	Africa	South Africa: Free State
SRR15947148	NA	SAMN21465149	Illumina NovaSeq 6000	278	2021-03-12	-27.28	26.72	Africa	South Africa: Free State
SRR15947149	NA	SAMN21465149	Illumina NovaSeq 6000	278	2021-03-12	-27.28	26.72	Africa	South Africa: Free State
SRR15947150	NA	SAMN21465149	Illumina NovaSeq 6000	284	2021-03-12	-27.28	26.72	Africa	South Africa: Free State
SRR15947151	NA	SAMN21465149	Illumina NovaSeq 6000	281	2021-03-12	-27.28	26.72	Africa	South Africa: Free State
SRR15947152	NA	SAMN21465149	Illumina NovaSeq 6000	288	2021-03-12	-27.28	26.72	Africa	South Africa: Free State
SRR15947153	NA	SAMN21465149	Illumina NovaSeq 6000	270	2021-03-12	-27.28	26.72	Africa	South Africa: Free State
SRR15947154	NA	SAMN21465149	Illumina NovaSeq 6000	288	2021-03-12	-27.28	26.72	Africa	South Africa: Free State
SRR15947155	NA	SAMN21465149	Illumina NovaSeq 6000	281	2021-03-12	-27.28	26.72	Africa	South Africa: Free State
SRR15947156	NA	SAMN21465149	Illumina NovaSeq 6000	285	2021-03-12	-27.28	26.72	Africa	South Africa: Free State
SRR15947157	NA	SAMN21465149	Illumina NovaSeq 6000	282	2021-03-12	-27.28	26.72	Africa	South Africa: Free State
SRR15947158	NA	SAMN21465149	Illumina NovaSeq 6000	276	2021-03-12	-27.28	26.72	Africa	South Africa: Free State
SRR16106681	NA	SAMN21891209	Illumina HiSeq 2500	300	2019-03-01	22.4905	109.764	Asia	China: Shankou Mangrove National Nature Reserve
SRR16106682	NA	SAMN21891208	Illumina HiSeq 2500	300	2019-03-01	22.2905	109.764	Asia	China: Shankou Mangrove National Nature Reserve
SRR16106683	NA	SAMN21891207	Illumina HiSeq 2500	300	2019-03-01	21.7905	109.764	Asia	China: Shankou Mangrove National Nature Reserve
SRR16106684	NA	SAMN21891206	Illumina HiSeq 2500	300	2019-03-01	21.5071	109.764	Asia	China: Shankou Mangrove National Nature Reserve
SRR16106685	NA	SAMN21891205	Illumina HiSeq 2500	300	2019-03-01	21.5038	109.764	Asia	China: Shankou Mangrove National Nature Reserve
SRR16106686	NA	SAMN21891204	Illumina HiSeq 2500	300	2019-03-01	21.4955	109.764	Asia	China: Shankou Mangrove National Nature Reserve
SRR16106687	NA	SAMN21891203	Illumina HiSeq 2500	300	2019-03-01	21.4905	109.764	Asia	China: Shankou Mangrove National Nature Reserve
SRR16106688	NA	SAMN21891202	Illumina HiSeq 2500	300	2019-03-01	21.4903	109.764	Asia	China: Shankou Mangrove National Nature Reserve
SRR16106689	NA	SAMN21891201	Illumina HiSeq 2500	300	2019-03-01	21.4905	109.764	Asia	China: Shankou Mangrove National Nature Reserve
SRR16117886	NA	SAMN21855227	Illumina MiSeq	410	2017-05-07	21.6187	69.8657	Asia	India: farm near Ranakandorana\, Gujarat
SRR16117894	NA	SAMN21855228	Illumina MiSeq	440	2017-10-18	21.6187	69.8657	Asia	India: farm near Ranakandorana\, Gujarat
SRR16123962	0~15	SAMN21907778	Illumina NovaSeq 6000	302	2018-10-01	38.5444	-121.877	North America	USA:California
SRR16123963	0~15	SAMN21907777	Illumina NovaSeq 6000	302	2018-07-01	38.5444	-121.877	North America	USA:California
SRR16123964	0~15	SAMN21907776	Illumina NovaSeq 6000	302	2018-07-01	38.5444	-121.877	North America	USA:California
SRR16123965	0~15	SAMN21907775	Illumina NovaSeq 6000	302	2018-10-01	38.545	-121.876	North America	USA:California
SRR16123966	0~15	SAMN21907774	Illumina NovaSeq 6000	302	2018-10-01	38.545	-121.876	North America	USA:California
SRR16123967	0~15	SAMN21907810	Illumina NovaSeq 6000	302	2018-10-01	38.5406	-121.871	North America	USA:California
SRR16123968	0~15	SAMN21907809	Illumina NovaSeq 6000	302	2018-10-01	38.5406	-121.871	North America	USA:California
SRR16123969	0~15	SAMN21907773	Illumina NovaSeq 6000	302	2018-07-01	38.545	-121.876	North America	USA:California
SRR16123970	0~15	SAMN21907808	Illumina NovaSeq 6000	302	2018-07-01	38.5406	-121.871	North America	USA:California
SRR16123971	0~15	SAMN21907807	Illumina NovaSeq 6000	302	2018-10-01	38.5406	-121.871	North America	USA:California
SRR16123972	0~15	SAMN21907806	Illumina NovaSeq 6000	302	2018-10-01	38.5406	-121.871	North America	USA:California
SRR16123973	0~15	SAMN21907805	Illumina NovaSeq 6000	302	2018-07-01	38.5406	-121.871	North America	USA:California
SRR16123974	0~15	SAMN21907804	Illumina NovaSeq 6000	302	2018-07-01	38.5406	-121.871	North America	USA:California
SRR16123975	0~15	SAMN21907803	Illumina NovaSeq 6000	302	2018-10-01	38.5419	-121.872	North America	USA:California
SRR16123976	0~15	SAMN21907802	Illumina NovaSeq 6000	302	2018-10-01	38.5419	-121.872	North America	USA:California
SRR16123977	0~15	SAMN21907801	Illumina NovaSeq 6000	302	2018-07-01	38.5419	-121.872	North America	USA:California
SRR16123978	0~15	SAMN21907800	Illumina NovaSeq 6000	302	2018-10-01	38.5419	-121.872	North America	USA:California
SRR16123979	0~15	SAMN21907799	Illumina NovaSeq 6000	302	2018-10-01	38.5419	-121.872	North America	USA:California
SRR16123980	0~15	SAMN21907772	Illumina NovaSeq 6000	302	2018-07-01	38.545	-121.876	North America	USA:California
SRR16123981	0~15	SAMN21907798	Illumina NovaSeq 6000	302	2018-07-01	38.5419	-121.872	North America	USA:California
SRR16123982	0~15	SAMN21907797	Illumina NovaSeq 6000	302	2018-07-01	38.5419	-121.872	North America	USA:California
SRR16123983	0~15	SAMN21907796	Illumina NovaSeq 6000	302	2018-10-01	38.5418	-121.875	North America	USA:California
SRR16123984	0~15	SAMN21907795	Illumina NovaSeq 6000	302	2018-10-01	38.5418	-121.875	North America	USA:California
SRR16123985	0~15	SAMN21907794	Illumina NovaSeq 6000	302	2018-07-01	38.5418	-121.875	North America	USA:California
SRR16123986	0~15	SAMN21907793	Illumina NovaSeq 6000	302	2018-07-01	38.5418	-121.875	North America	USA:California
SRR16123987	0~15	SAMN21907792	Illumina NovaSeq 6000	302	2018-10-01	38.5418	-121.875	North America	USA:California
SRR16123988	0~15	SAMN21907791	Illumina NovaSeq 6000	302	2018-10-01	38.5418	-121.875	North America	USA:California
SRR16123989	0~15	SAMN21907790	Illumina NovaSeq 6000	302	2018-07-01	38.5418	-121.875	North America	USA:California
SRR16123990	0~15	SAMN21907789	Illumina NovaSeq 6000	302	2018-10-01	38.5431	-121.874	North America	USA:California
SRR16123991	0~15	SAMN21907771	Illumina NovaSeq 6000	302	2018-10-01	38.545	-121.877	North America	USA:California
SRR16123992	0~15	SAMN21907788	Illumina NovaSeq 6000	302	2018-10-01	38.5431	-121.874	North America	USA:California
SRR16123993	0~15	SAMN21907787	Illumina NovaSeq 6000	302	2018-07-01	38.5431	-121.874	North America	USA:California
SRR16123994	0~15	SAMN21907786	Illumina NovaSeq 6000	302	2018-10-01	38.5431	-121.875	North America	USA:California
SRR16123995	0~15	SAMN21907785	Illumina NovaSeq 6000	302	2018-10-01	38.5431	-121.875	North America	USA:California
SRR16123996	0~15	SAMN21907784	Illumina NovaSeq 6000	302	2018-07-01	38.5431	-121.875	North America	USA:California
SRR16123997	0~15	SAMN21907783	Illumina NovaSeq 6000	302	2018-07-01	38.5431	-121.875	North America	USA:California
SRR16123998	0~15	SAMN21907782	Illumina NovaSeq 6000	302	2018-10-01	38.5444	-121.876	North America	USA:California
SRR16123999	0~15	SAMN21907781	Illumina NovaSeq 6000	302	2018-10-01	38.5444	-121.876	North America	USA:California
SRR16124000	0~15	SAMN21907780	Illumina NovaSeq 6000	302	2018-07-01	38.5444	-121.876	North America	USA:California
SRR16124001	0~15	SAMN21907779	Illumina NovaSeq 6000	302	2018-10-01	38.5444	-121.877	North America	USA:California
SRR16124002	0~15	SAMN21907770	Illumina NovaSeq 6000	302	2018-10-01	38.545	-121.877	North America	USA:California
SRR16124003	0~15	SAMN21907769	Illumina NovaSeq 6000	302	2018-07-01	38.545	-121.877	North America	USA:California
SRR16608035	0~40	SAMN22630204	Illumina HiSeq 4000	300	2015-12-01	-29.1647	116.787	Oceania	Australia: Western Australia\, Rothsay
SRR16608036	0~40	SAMN22630203	Illumina HiSeq 4000	300	2015-12-01	-29.1647	116.787	Oceania	Australia: Western Australia\, Rothsay
SRR16608037	0~40	SAMN22630202	Illumina HiSeq 4000	300	2015-12-01	-29.1647	116.787	Oceania	Australia: Western Australia\, Rothsay
SRR17036897	NA	SAMN23436148	Illumina HiSeq 4000	302	2019-07-01	28.37	106.58	Asia	China: Fuzhou
SRR17036898	NA	SAMN23436147	Illumina HiSeq 4000	302	2019-07-01	28.37	106.58	Asia	China: Fuzhou
SRR17036899	NA	SAMN23436146	Illumina HiSeq 4000	302	2019-07-01	28.37	106.58	Asia	China: Fuzhou
SRR17036900	NA	SAMN23436145	Illumina HiSeq 4000	302	2019-07-01	28.37	106.58	Asia	China: Fuzhou
SRR17036901	NA	SAMN23436144	Illumina HiSeq 4000	302	2019-07-01	28.37	106.58	Asia	China: Fuzhou
SRR17036902	NA	SAMN23436143	Illumina HiSeq 4000	302	2019-07-01	28.37	106.58	Asia	China: Fuzhou
SRR17036903	NA	SAMN23436142	Illumina HiSeq 4000	302	2019-07-01	28.37	106.58	Asia	China: Fuzhou
SRR17036904	NA	SAMN23436141	Illumina HiSeq 4000	302	2019-07-01	28.37	106.58	Asia	China: Fuzhou
SRR17050881	NA	SAMN23288716	Illumina NovaSeq 6000	300	2020-10-10	43.88	125.35	Asia	China:Jilin
SRR17222367	0~15	SAMN23847320	HiSeq X Five	300	2017-10-01	51.4729	-0.9037	Europe	United Kingdom: Reading
SRR17222368	0~15	SAMN23847319	HiSeq X Five	300	2017-10-01	51.4729	-0.9037	Europe	United Kingdom: Reading
SRR17222369	0~15	SAMN23847318	HiSeq X Five	300	2017-10-01	51.4729	-0.9037	Europe	United Kingdom: Reading
SRR17222370	0~15	SAMN23847317	HiSeq X Five	300	2017-10-01	51.4729	-0.9037	Europe	United Kingdom: Reading
SRR17222371	0~15	SAMN23847316	HiSeq X Five	300	2017-10-01	51.4729	-0.9037	Europe	United Kingdom: Reading
SRR17222372	0~15	SAMN23847315	HiSeq X Five	300	2017-10-01	51.4729	-0.9037	Europe	United Kingdom: Reading
SRR17222373	0~15	SAMN23847314	HiSeq X Five	300	2017-10-01	51.4729	-0.9037	Europe	United Kingdom: Reading
SRR17222374	0~15	SAMN23847313	HiSeq X Five	300	2017-10-01	51.4729	-0.9037	Europe	United Kingdom: Reading
SRR17222375	0~15	SAMN23847322	HiSeq X Five	300	2017-10-01	51.4729	-0.9037	Europe	United Kingdom: Reading
SRR17222376	0~15	SAMN23847321	HiSeq X Five	300	2017-10-01	51.4729	-0.9037	Europe	United Kingdom: Reading
SRR17222377	0~15	SAMN23847312	HiSeq X Five	300	2017-10-01	51.4729	-0.9037	Europe	United Kingdom: Reading
SRR17222378	0~15	SAMN23847311	HiSeq X Five	300	2017-10-01	51.4729	-0.9037	Europe	United Kingdom: Reading
SRR17459076	Surface	SAMN18577152	Illumina NovaSeq 6000	297	2018-03-09	39.7375	-123.63	North America	USA
SRR17459077	Surface	SAMN18577046	Illumina NovaSeq 6000	297	2018-03-09	39.7375	-123.63	North America	USA
SRR17459078	Surface	SAMN18577020	Illumina NovaSeq 6000	298	2018-03-09	39.7375	-123.63	North America	USA
SRR17459079	Surface	SAMN18576998	Illumina NovaSeq 6000	298	2018-03-09	39.7375	-123.63	North America	USA
SRR17459080	Surface	SAMN18577045	Illumina NovaSeq 6000	298	2018-03-09	39.7375	-123.63	North America	USA
SRR17459081	Surface	SAMN18577019	Illumina NovaSeq 6000	298	2018-03-09	39.7375	-123.63	North America	USA
SRR17459082	Surface	SAMN18577044	Illumina NovaSeq 6000	298	2018-03-09	39.7375	-123.63	North America	USA
SRR17459083	Surface	SAMN18577018	Illumina NovaSeq 6000	298	2018-03-09	39.7375	-123.63	North America	USA
SRR17459084	Surface	SAMN18577043	Illumina NovaSeq 6000	298	2018-03-09	39.7375	-123.63	North America	USA
SRR17459085	Surface	SAMN18577017	Illumina NovaSeq 6000	298	2018-03-09	39.7375	-123.63	North America	USA
SRR17459086	Surface	SAMN18577042	Illumina NovaSeq 6000	298	2018-03-09	39.7375	-123.63	North America	USA
SRR17459087	Surface	SAMN18577016	Illumina NovaSeq 6000	298	2018-03-09	39.7375	-123.63	North America	USA
SRR17459089	Surface	SAMN18577015	Illumina NovaSeq 6000	297	2018-03-09	39.7375	-123.63	North America	USA
SRR17459090	Surface	SAMN18576997	Illumina NovaSeq 6000	297	2018-03-09	39.7375	-123.63	North America	USA
SRR17459091	Surface	SAMN18577040	Illumina NovaSeq 6000	298	2018-03-09	39.7375	-123.63	North America	USA
SRR17459092	Surface	SAMN18577014	Illumina NovaSeq 6000	298	2018-03-09	39.7375	-123.63	North America	USA
SRR17459093	Surface	SAMN18577039	Illumina NovaSeq 6000	298	2018-03-09	39.7375	-123.63	North America	USA
SRR17459094	Surface	SAMN18577013	Illumina NovaSeq 6000	295	2018-03-09	39.7375	-123.63	North America	USA
SRR17459095	Surface	SAMN18577038	Illumina NovaSeq 6000	297	2018-03-09	39.7375	-123.63	North America	USA
SRR17459096	Surface	SAMN18577012	Illumina NovaSeq 6000	297	2018-03-09	39.7375	-123.63	North America	USA
SRR17459097	Surface	SAMN18577037	Illumina NovaSeq 6000	298	2018-03-09	39.7375	-123.63	North America	USA
SRR17459098	Surface	SAMN18577011	Illumina NovaSeq 6000	297	2018-03-09	39.7375	-123.63	North America	USA
SRR17459099	Surface	SAMN18577036	Illumina NovaSeq 6000	298	2018-03-09	39.7375	-123.63	North America	USA
SRR17459100	Surface	SAMN18577010	Illumina NovaSeq 6000	298	2018-03-09	39.7375	-123.63	North America	USA
SRR17459101	Surface	SAMN18577022	Illumina NovaSeq 6000	297	2018-03-09	39.7375	-123.63	North America	USA
SRR17459102	Surface	SAMN18577035	Illumina NovaSeq 6000	298	2018-03-09	39.7375	-123.63	North America	USA
SRR17459103	Surface	SAMN18577009	Illumina NovaSeq 6000	297	2018-03-09	39.7375	-123.63	North America	USA
SRR17459104	Surface	SAMN18577119	Illumina NovaSeq 6000	297	2018-03-27	34.7116	-120.039	North America	USA
SRR17459105	Surface	SAMN18577003	Illumina NovaSeq 6000	298	2018-03-09	39.7375	-123.63	North America	USA
SRR17459106	Surface	SAMN18577145	Illumina NovaSeq 6000	297	2018-03-27	34.7116	-120.039	North America	USA
SRR17459107	Surface	SAMN18577118	Illumina NovaSeq 6000	297	2018-03-27	34.7116	-120.039	North America	USA
SRR17459108	Surface	SAMN18577144	Illumina NovaSeq 6000	298	2018-03-27	34.7116	-120.039	North America	USA
SRR17459109	Surface	SAMN18577117	Illumina NovaSeq 6000	298	2018-03-27	34.7116	-120.039	North America	USA
SRR17459110	Surface	SAMN18577143	Illumina NovaSeq 6000	298	2018-03-27	34.7116	-120.039	North America	USA
SRR17459111	Surface	SAMN18577116	Illumina NovaSeq 6000	298	2018-03-27	34.7116	-120.039	North America	USA
SRR17459112	Surface	SAMN18577142	Illumina NovaSeq 6000	298	2018-03-27	34.7116	-120.039	North America	USA
SRR17459113	Surface	SAMN18577115	Illumina NovaSeq 6000	297	2018-03-27	34.7116	-120.039	North America	USA
SRR17459114	Surface	SAMN18577141	Illumina NovaSeq 6000	298	2018-03-27	34.7116	-120.039	North America	USA
SRR17459115	Surface	SAMN18577114	Illumina NovaSeq 6000	298	2018-03-27	34.7116	-120.039	North America	USA
SRR17459116	Surface	SAMN18577027	Illumina NovaSeq 6000	298	2018-03-09	39.7375	-123.63	North America	USA
SRR17459117	Surface	SAMN18577140	Illumina NovaSeq 6000	297	2018-03-27	34.7116	-120.039	North America	USA
SRR17459118	Surface	SAMN18577113	Illumina NovaSeq 6000	298	2018-03-27	34.7116	-120.039	North America	USA
SRR17459119	Surface	SAMN18577139	Illumina NovaSeq 6000	298	2018-03-27	34.7116	-120.039	North America	USA
SRR17459120	Surface	SAMN18577112	Illumina NovaSeq 6000	297	2018-03-27	34.7116	-120.039	North America	USA
SRR17459121	Surface	SAMN18577138	Illumina NovaSeq 6000	298	2018-03-27	34.7116	-120.039	North America	USA
SRR17459122	Surface	SAMN18577111	Illumina NovaSeq 6000	297	2018-03-27	34.7116	-120.039	North America	USA
SRR17459123	Surface	SAMN18577137	Illumina NovaSeq 6000	298	2018-03-27	34.7116	-120.039	North America	USA
SRR17459124	Surface	SAMN18577110	Illumina NovaSeq 6000	297	2018-03-27	34.7116	-120.039	North America	USA
SRR17459125	Surface	SAMN18577136	Illumina NovaSeq 6000	297	2018-03-27	34.7116	-120.039	North America	USA
SRR17459126	Surface	SAMN18577109	Illumina NovaSeq 6000	297	2018-03-27	34.7116	-120.039	North America	USA
SRR17459127	Surface	SAMN18577002	Illumina NovaSeq 6000	297	2018-03-09	39.7375	-123.63	North America	USA
SRR17459128	Surface	SAMN18577135	Illumina NovaSeq 6000	297	2018-03-27	34.7116	-120.039	North America	USA
SRR17459129	Surface	SAMN18577108	Illumina NovaSeq 6000	298	2018-03-27	34.7116	-120.039	North America	USA
SRR17459130	Surface	SAMN18577134	Illumina NovaSeq 6000	298	2018-03-27	34.7116	-120.039	North America	USA
SRR17459131	Surface	SAMN18577070	Illumina NovaSeq 6000	298	2018-02-06	39.0018	-123.07	North America	USA
SRR17459132	Surface	SAMN18577107	Illumina NovaSeq 6000	297	2018-03-27	34.7116	-120.039	North America	USA
SRR17459133	Surface	SAMN18577069	Illumina NovaSeq 6000	297	2018-02-06	39.0018	-123.07	North America	USA
SRR17459134	Surface	SAMN18577094	Illumina NovaSeq 6000	297	2018-02-06	39.0018	-123.07	North America	USA
SRR17459135	Surface	SAMN18577068	Illumina NovaSeq 6000	298	2018-02-06	39.0018	-123.07	North America	USA
SRR17459136	Surface	SAMN18577093	Illumina NovaSeq 6000	297	2018-02-06	39.0018	-123.07	North America	USA
SRR17459137	Surface	SAMN18577067	Illumina NovaSeq 6000	297	2018-02-06	39.0018	-123.07	North America	USA
SRR17459138	Surface	SAMN18577092	Illumina NovaSeq 6000	297	2018-02-06	39.0018	-123.07	North America	USA
SRR17459139	Surface	SAMN18577066	Illumina NovaSeq 6000	297	2018-02-06	39.0018	-123.07	North America	USA
SRR17459140	Surface	SAMN18577091	Illumina NovaSeq 6000	298	2018-02-06	39.0018	-123.07	North America	USA
SRR17459141	Surface	SAMN18577065	Illumina NovaSeq 6000	298	2018-02-06	39.0018	-123.07	North America	USA
SRR17459142	Surface	SAMN18577000	Illumina NovaSeq 6000	298	2018-03-09	39.7375	-123.63	North America	USA
SRR17459143	Surface	SAMN18577090	Illumina NovaSeq 6000	298	2018-02-06	39.0018	-123.07	North America	USA
SRR17459144	Surface	SAMN18577064	Illumina NovaSeq 6000	298	2018-02-06	39.0018	-123.07	North America	USA
SRR17459145	Surface	SAMN18577089	Illumina NovaSeq 6000	297	2018-02-06	39.0018	-123.07	North America	USA
SRR17459146	Surface	SAMN18577063	Illumina NovaSeq 6000	298	2018-02-06	39.0018	-123.07	North America	USA
SRR17459147	Surface	SAMN18577088	Illumina NovaSeq 6000	297	2018-02-06	39.0018	-123.07	North America	USA
SRR17459148	Surface	SAMN18577062	Illumina NovaSeq 6000	298	2018-02-06	39.0018	-123.07	North America	USA
SRR17459149	Surface	SAMN18577087	Illumina NovaSeq 6000	298	2018-02-06	39.0018	-123.07	North America	USA
SRR17459150	Surface	SAMN18577061	Illumina NovaSeq 6000	298	2018-02-06	39.0018	-123.07	North America	USA
SRR17459151	Surface	SAMN18577086	Illumina NovaSeq 6000	298	2018-02-06	39.0018	-123.07	North America	USA
SRR17459152	Surface	SAMN18577060	Illumina NovaSeq 6000	298	2018-02-06	39.0018	-123.07	North America	USA
SRR17459153	Surface	SAMN18577024	Illumina NovaSeq 6000	297	2018-03-09	39.7375	-123.63	North America	USA
SRR17459154	Surface	SAMN18577085	Illumina NovaSeq 6000	297	2018-02-06	39.0018	-123.07	North America	USA
SRR17459155	Surface	SAMN18577034	Illumina NovaSeq 6000	298	2018-03-09	39.7375	-123.63	North America	USA
SRR17459156	Surface	SAMN18577033	Illumina NovaSeq 6000	298	2018-03-09	39.7375	-123.63	North America	USA
SRR17459157	Surface	SAMN18577008	Illumina NovaSeq 6000	297	2018-03-09	39.7375	-123.63	North America	USA
SRR17459158	Surface	SAMN18577032	Illumina NovaSeq 6000	297	2018-03-09	39.7375	-123.63	North America	USA
SRR17459159	Surface	SAMN18577007	Illumina NovaSeq 6000	297	2018-03-09	39.7375	-123.63	North America	USA
SRR17459160	Surface	SAMN18577031	Illumina NovaSeq 6000	298	2018-03-09	39.7375	-123.63	North America	USA
SRR17459161	Surface	SAMN18577006	Illumina NovaSeq 6000	297	2018-03-09	39.7375	-123.63	North America	USA
SRR17459162	Surface	SAMN18577030	Illumina NovaSeq 6000	297	2018-03-09	39.7375	-123.63	North America	USA
SRR17459163	Surface	SAMN18576996	Illumina NovaSeq 6000	297	2018-03-09	39.7375	-123.63	North America	USA
SRR17459164	Surface	SAMN18577005	Illumina NovaSeq 6000	297	2018-03-09	39.7375	-123.63	North America	USA
SRR17459165	Surface	SAMN18577029	Illumina NovaSeq 6000	297	2018-03-09	39.7375	-123.63	North America	USA
SRR17459166	Surface	SAMN18577004	Illumina NovaSeq 6000	296	2018-03-09	39.7375	-123.63	North America	USA
SRR17459167	Surface	SAMN18577160	Illumina NovaSeq 6000	298	2018-03-27	34.7116	-120.039	North America	USA
SRR17459168	Surface	SAMN18577159	Illumina NovaSeq 6000	297	2018-03-27	34.7116	-120.039	North America	USA
SRR17459169	Surface	SAMN18577158	Illumina NovaSeq 6000	297	2018-03-27	34.7116	-120.039	North America	USA
SRR17459170	Surface	SAMN18577151	Illumina NovaSeq 6000	297	2018-03-27	34.7116	-120.039	North America	USA
SRR17459171	Surface	SAMN18577125	Illumina NovaSeq 6000	298	2018-03-27	34.7116	-120.039	North America	USA
SRR17459172	Surface	SAMN18577124	Illumina NovaSeq 6000	297	2018-03-27	34.7116	-120.039	North America	USA
SRR17459173	Surface	SAMN18577028	Illumina NovaSeq 6000	297	2018-03-09	39.7375	-123.63	North America	USA
SRR17459174	Surface	SAMN18577150	Illumina NovaSeq 6000	298	2018-03-27	34.7116	-120.039	North America	USA
SRR17459175	Surface	SAMN18577123	Illumina NovaSeq 6000	298	2018-03-27	34.7116	-120.039	North America	USA
SRR17459176	Surface	SAMN18577149	Illumina NovaSeq 6000	298	2018-03-27	34.7116	-120.039	North America	USA
SRR17459177	Surface	SAMN18577122	Illumina NovaSeq 6000	298	2018-03-27	34.7116	-120.039	North America	USA
SRR17459178	Surface	SAMN18577148	Illumina NovaSeq 6000	296	2018-03-27	34.7116	-120.039	North America	USA
SRR17459179	Surface	SAMN18577121	Illumina NovaSeq 6000	298	2018-03-27	34.7116	-120.039	North America	USA
SRR17459180	Surface	SAMN18577147	Illumina NovaSeq 6000	298	2018-03-27	34.7116	-120.039	North America	USA
SRR17459181	Surface	SAMN18577120	Illumina NovaSeq 6000	297	2018-03-27	34.7116	-120.039	North America	USA
SRR17459182	Surface	SAMN18577146	Illumina NovaSeq 6000	298	2018-03-27	34.7116	-120.039	North America	USA
SRR17459183	Surface	SAMN18577059	Illumina NovaSeq 6000	298	2018-02-06	39.0018	-123.07	North America	USA
SRR17459184	Surface	SAMN18577084	Illumina NovaSeq 6000	298	2018-02-06	39.0018	-123.07	North America	USA
SRR17459185	Surface	SAMN18577058	Illumina NovaSeq 6000	297	2018-02-06	39.0018	-123.07	North America	USA
SRR17459186	Surface	SAMN18577083	Illumina NovaSeq 6000	298	2018-02-06	39.0018	-123.07	North America	USA
SRR17459187	Surface	SAMN18577057	Illumina NovaSeq 6000	298	2018-02-06	39.0018	-123.07	North America	USA
SRR17459188	Surface	SAMN18577056	Illumina NovaSeq 6000	297	2018-02-06	39.0018	-123.07	North America	USA
SRR17459189	Surface	SAMN18577082	Illumina NovaSeq 6000	297	2018-02-06	39.0018	-123.07	North America	USA
SRR17459190	Surface	SAMN18577055	Illumina NovaSeq 6000	298	2018-02-06	39.0018	-123.07	North America	USA
SRR17459191	Surface	SAMN18577081	Illumina NovaSeq 6000	298	2018-02-06	39.0018	-123.07	North America	USA
SRR17459192	Surface	SAMN18576999	Illumina NovaSeq 6000	297	2018-03-09	39.7375	-123.63	North America	USA
SRR17459193	Surface	SAMN18577054	Illumina NovaSeq 6000	298	2018-02-06	39.0018	-123.07	North America	USA
SRR17459194	Surface	SAMN18577080	Illumina NovaSeq 6000	298	2018-02-06	39.0018	-123.07	North America	USA
SRR17459195	Surface	SAMN18577053	Illumina NovaSeq 6000	298	2018-02-06	39.0018	-123.07	North America	USA
SRR17459196	Surface	SAMN18577079	Illumina NovaSeq 6000	298	2018-02-06	39.0018	-123.07	North America	USA
SRR17459197	Surface	SAMN18577052	Illumina NovaSeq 6000	298	2018-02-06	39.0018	-123.07	North America	USA
SRR17459198	Surface	SAMN18577078	Illumina NovaSeq 6000	298	2018-02-06	39.0018	-123.07	North America	USA
SRR17459199	Surface	SAMN18577051	Illumina NovaSeq 6000	298	2018-02-06	39.0018	-123.07	North America	USA
SRR17459200	Surface	SAMN18577077	Illumina NovaSeq 6000	297	2018-02-06	39.0018	-123.07	North America	USA
SRR17459201	Surface	SAMN18577050	Illumina NovaSeq 6000	298	2018-02-06	39.0018	-123.07	North America	USA
SRR17459202	Surface	SAMN18577076	Illumina NovaSeq 6000	297	2018-02-06	39.0018	-123.07	North America	USA
SRR17459203	Surface	SAMN18577023	Illumina NovaSeq 6000	295	2018-03-09	39.7375	-123.63	North America	USA
SRR17459204	Surface	SAMN18577049	Illumina NovaSeq 6000	297	2018-02-06	39.0018	-123.07	North America	USA
SRR17459205	Surface	SAMN18577075	Illumina NovaSeq 6000	298	2018-02-06	39.0018	-123.07	North America	USA
SRR17459206	Surface	SAMN18577048	Illumina NovaSeq 6000	298	2018-02-06	39.0018	-123.07	North America	USA
SRR17459207	Surface	SAMN18577074	Illumina NovaSeq 6000	297	2018-02-06	39.0018	-123.07	North America	USA
SRR17459208	Surface	SAMN18577047	Illumina NovaSeq 6000	296	2018-02-06	39.0018	-123.07	North America	USA
SRR17459209	Surface	SAMN18577154	Illumina NovaSeq 6000	298	2018-03-09	39.7375	-123.63	North America	USA
SRR17459210	Surface	SAMN18577153	Illumina NovaSeq 6000	297	2018-03-09	39.7375	-123.63	North America	USA
SRR17459211	Surface	SAMN18577133	Illumina NovaSeq 6000	298	2018-03-27	34.7116	-120.039	North America	USA
SRR17459212	Surface	SAMN18577106	Illumina NovaSeq 6000	298	2018-03-27	34.7116	-120.039	North America	USA
SRR17459213	Surface	SAMN18577132	Illumina NovaSeq 6000	298	2018-03-27	34.7116	-120.039	North America	USA
SRR17459214	Surface	SAMN18577105	Illumina NovaSeq 6000	298	2018-03-27	34.7116	-120.039	North America	USA
SRR17459215	Surface	SAMN18577131	Illumina NovaSeq 6000	298	2018-03-27	34.7116	-120.039	North America	USA
SRR17459216	Surface	SAMN18577104	Illumina NovaSeq 6000	297	2018-03-27	34.7116	-120.039	North America	USA
SRR17459217	Surface	SAMN18577026	Illumina NovaSeq 6000	297	2018-03-09	39.7375	-123.63	North America	USA
SRR17459218	Surface	SAMN18577130	Illumina NovaSeq 6000	298	2018-03-27	34.7116	-120.039	North America	USA
SRR17459219	Surface	SAMN18577103	Illumina NovaSeq 6000	298	2018-03-27	34.7116	-120.039	North America	USA
SRR17459220	Surface	SAMN18577129	Illumina NovaSeq 6000	298	2018-03-27	34.7116	-120.039	North America	USA
SRR17459221	Surface	SAMN18577102	Illumina NovaSeq 6000	297	2018-03-27	34.7116	-120.039	North America	USA
SRR17459222	Surface	SAMN18577128	Illumina NovaSeq 6000	298	2018-03-27	34.7116	-120.039	North America	USA
SRR17459223	Surface	SAMN18577101	Illumina NovaSeq 6000	297	2018-03-27	34.7116	-120.039	North America	USA
SRR17459224	Surface	SAMN18577127	Illumina NovaSeq 6000	298	2018-03-27	34.7116	-120.039	North America	USA
SRR17459225	Surface	SAMN18577100	Illumina NovaSeq 6000	298	2018-03-27	34.7116	-120.039	North America	USA
SRR17459226	Surface	SAMN18577126	Illumina NovaSeq 6000	295	2018-03-27	34.7116	-120.039	North America	USA
SRR17459227	Surface	SAMN18577099	Illumina NovaSeq 6000	298	2018-03-27	34.7116	-120.039	North America	USA
SRR17459228	Surface	SAMN18577001	Illumina NovaSeq 6000	298	2018-03-09	39.7375	-123.63	North America	USA
SRR17459229	Surface	SAMN18577157	Illumina NovaSeq 6000	297	2018-02-06	39.0018	-123.07	North America	USA
SRR17459230	Surface	SAMN18577156	Illumina NovaSeq 6000	298	2018-02-06	39.0018	-123.07	North America	USA
SRR17459231	Surface	SAMN18577155	Illumina NovaSeq 6000	297	2018-02-06	39.0018	-123.07	North America	USA
SRR17459232	Surface	SAMN18577098	Illumina NovaSeq 6000	298	2018-02-06	39.0018	-123.07	North America	USA
SRR17459233	Surface	SAMN18577073	Illumina NovaSeq 6000	297	2018-02-06	39.0018	-123.07	North America	USA
SRR17459234	Surface	SAMN18577097	Illumina NovaSeq 6000	298	2018-02-06	39.0018	-123.07	North America	USA
SRR17459235	Surface	SAMN18577072	Illumina NovaSeq 6000	298	2018-02-06	39.0018	-123.07	North America	USA
SRR17459236	Surface	SAMN18577096	Illumina NovaSeq 6000	298	2018-02-06	39.0018	-123.07	North America	USA
SRR17459237	Surface	SAMN18577071	Illumina NovaSeq 6000	298	2018-02-06	39.0018	-123.07	North America	USA
SRR17459238	Surface	SAMN18577095	Illumina NovaSeq 6000	297	2018-02-06	39.0018	-123.07	North America	USA
SRR17459239	Surface	SAMN18577025	Illumina NovaSeq 6000	295	2018-03-09	39.7375	-123.63	North America	USA
SRR17459240	Surface	SAMN18577021	Illumina NovaSeq 6000	298	2018-03-09	39.7375	-123.63	North America	USA
SRR17459241	Surface	SAMN18576995	Illumina NovaSeq 6000	297	2018-03-09	39.7375	-123.63	North America	USA
SRR17477666	0~20	SAMN24698712	Illumina NovaSeq 6000	300	2020-08-08	45.57	127.03	Asia	missing
SRR17477667	0~20	SAMN24698711	Illumina NovaSeq 6000	300	2020-08-08	41.81	123.56	Asia	missing
SRR17477668	0~20	SAMN24698710	Illumina NovaSeq 6000	300	2020-08-08	34.4	115.13	Asia	missing
SRR17477669	0~20	SAMN24698709	Illumina NovaSeq 6000	300	2020-08-08	36.87	115.01	Asia	missing
SRR17477670	0~20	SAMN24698708	Illumina NovaSeq 6000	300	2020-08-08	35.24	107.7	Asia	missing
SRR17651668	50	SAMN24622213	Illumina HiSeq X	288	2018-11-01	-19.8512	-68.907	South America	Chile: High Andean\, Lirima hydrothermal system
SRR17651669	50	SAMN24622212	Illumina HiSeq X	288	2018-11-01	-19.8512	-68.907	South America	Chile: High Andean\, Lirima hydrothermal system
SRR17651670	50	SAMN24622211	Illumina HiSeq X	288	2018-11-01	-19.8512	-68.907	South America	Chile: High Andean\, Lirima hydrothermal system
SRR17651671	50	SAMN24622210	Illumina HiSeq X	288	2018-11-01	-19.8512	-68.907	South America	Chile: High Andean\, Lirima hydrothermal system
SRR17651673	60	SAMN24622208	Illumina HiSeq X	288	2018-11-01	-19.8512	-68.9066	South America	Chile: High Andean\, Lirima hydrothermal system
SRR17651674	60	SAMN24622207	Illumina HiSeq X	288	2018-11-01	-19.8512	-68.9066	South America	Chile: High Andean\, Lirima hydrothermal system
SRR17651685	80	SAMN24622223	Illumina HiSeq X	288	2018-11-01	-20.2871	-68.8883	South America	Chile: High Andean\, Salar de Huasco
SRR17651686	80	SAMN24622222	Illumina HiSeq X	288	2018-11-01	-20.2871	-68.8883	South America	Chile: High Andean\, Salar de Huasco
SRR17651689	80	SAMN24622219	Illumina HiSeq X	288	2018-11-01	-20.2871	-68.8883	South America	Chile: High Andean\, Salar de Huasco
SRR17651690	110	SAMN24622218	Illumina HiSeq X	288	2018-11-01	-19.8518	-68.9067	South America	Chile: High Andean\, Lirima hydrothermal system
SRR17651693	110	SAMN24622215	Illumina HiSeq X	288	2018-11-01	-19.8518	-68.9067	South America	Chile: High Andean\, Lirima hydrothermal system
SRR17651694	110	SAMN24622214	Illumina HiSeq X	288	2018-11-01	-19.8518	-68.9067	South America	Chile: High Andean\, Lirima hydrothermal system
SRR17651695	60	SAMN24622205	Illumina HiSeq X	288	2018-11-01	-19.8512	-68.9066	South America	Chile: High Andean\, Lirima hydrothermal system
SRR17651696	60	SAMN24622204	Illumina HiSeq X	288	2018-11-01	-19.8512	-68.9066	South America	Chile: High Andean\, Lirima hydrothermal system
SRR17689979	0	SAMN17769300	NextSeq 500	302	2018-01-02	-84.5336	-175.401	Antarctica	Antarctica
SRR17689980	0	SAMN17769246	NextSeq 500	302	2018-01-02	-84.6263	-176.761	Antarctica	Antarctica
SRR17689981	0	SAMN17769245	NextSeq 500	302	2018-01-02	-84.6261	-176.766	Antarctica	Antarctica
SRR17689982	0	SAMN17769258	NextSeq 500	302	2018-01-04	-84.6241	-176.04	Antarctica	Antarctica
SRR17689983	0	SAMN17769267	NextSeq 500	302	2018-01-02	-84.4818	-176.506	Antarctica	Antarctica
SRR17689984	0	SAMN17769254	NextSeq 500	302	2018-01-02	-84.6226	-176.75	Antarctica	Antarctica
SRR17689985	0	SAMN17769172	NextSeq 500	302	2017-12-26	-85.1762	-174.092	Antarctica	Antarctica
SRR17689986	0	SAMN17769188	NextSeq 500	302	2017-12-26	-85.1703	-174.147	Antarctica	Antarctica
SRR17689987	0	SAMN17769211	NextSeq 500	302	2017-12-30	-85.2143	-177.404	Antarctica	Antarctica
SRR17689988	0	SAMN17769184	NextSeq 500	302	2017-12-26	-85.1688	-174.137	Antarctica	Antarctica
SRR17689989	0	SAMN17769352	NextSeq 500	302	2017-12-30	-84.9203	-176.99	Antarctica	Antarctica
SRR17689990	0	SAMN17769378	NextSeq 500	302	2018-01-03	-84.9257	-176.069	Antarctica	Antarctica
SRR17689991	0	SAMN17769274	NextSeq 500	302	2018-01-02	-84.4801	-176.488	Antarctica	Antarctica
SRR17689992	0	SAMN17769198	NextSeq 500	302	2017-12-30	-85.2049	-177.329	Antarctica	Antarctica
SRR17689993	0	SAMN17769364	NextSeq 500	302	2017-12-30	-84.9145	-176.968	Antarctica	Antarctica
SRR17689994	0	SAMN17769392	NextSeq 500	302	2018-01-03	-84.9263	-176.106	Antarctica	Antarctica
SRR17689995	0	SAMN17769240	NextSeq 500	302	2017-12-28	-85.0294	-177.192	Antarctica	Antarctica
SRR17689996	0	SAMN17769398	NextSeq 500	302	2018-01-03	-84.9214	-176.136	Antarctica	Antarctica
SRR17689997	0	SAMN17769229	NextSeq 500	302	2017-12-28	-85.0503	-177.416	Antarctica	Antarctica
SRR17689998	0	SAMN17769377	NextSeq 500	302	2017-12-30	-84.9136	-176.883	Antarctica	Antarctica
SRR17689999	0	SAMN17769386	NextSeq 500	302	2018-01-03	-84.9155	-176.146	Antarctica	Antarctica
SRR17690000	0	SAMN17769373	NextSeq 500	302	2017-12-30	-84.9149	-176.911	Antarctica	Antarctica
SRR17690001	0	SAMN17769292	NextSeq 500	302	2018-01-02	-84.5345	-176.422	Antarctica	Antarctica
SRR17690002	0	SAMN17769306	NextSeq 500	302	2018-01-02	-84.6227	-176.75	Antarctica	Antarctica
SRR17690003	0	SAMN17769273	NextSeq 500	302	2018-01-02	-84.4804	-176.482	Antarctica	Antarctica
SRR17690004	0	SAMN17769271	NextSeq 500	302	2018-01-02	-84.4819	-176.487	Antarctica	Antarctica
SRR17710019	NA	SAMN25166260	Illumina NovaSeq 6000	302	2019-09-19	35.28	109.46	Asia	China:Baishui
SRR17710020	NA	SAMN25166259	Illumina NovaSeq 6000	302	2019-09-19	35.28	109.46	Asia	China:Baishui
SRR17710021	NA	SAMN25166258	Illumina NovaSeq 6000	302	2019-09-19	34.82	108.146	Asia	China:Yongshou
SRR17710022	NA	SAMN25166257	Illumina NovaSeq 6000	302	2019-09-19	34.838	108.087	Asia	China:Yongshou
SRR17710023	NA	SAMN25166256	Illumina NovaSeq 6000	302	2019-09-19	34.836	108.095	Asia	China:Yongshou
SRR17710024	NA	SAMN25166255	Illumina NovaSeq 6000	302	2019-09-19	34.836	108.095	Asia	China:Yongshou
SRR17710025	NA	SAMN25166254	Illumina NovaSeq 6000	302	2019-09-19	35.443	108.567	Asia	China:Zhengning
SRR17710026	NA	SAMN25166253	Illumina NovaSeq 6000	302	2019-09-19	35.443	108.567	Asia	China:Zhengning
SRR17710027	NA	SAMN25166266	Illumina NovaSeq 6000	302	2019-09-19	36.561	109.235	Asia	China:Ansai
SRR17710028	NA	SAMN25166265	Illumina NovaSeq 6000	302	2019-09-19	36.561	109.235	Asia	China:Ansai
SRR17710029	NA	SAMN25166264	Illumina NovaSeq 6000	302	2019-09-19	36.561	109.235	Asia	China:Ansai
SRR17710030	NA	SAMN25166263	Illumina NovaSeq 6000	302	2019-09-19	36.561	109.235	Asia	China:Ansai
SRR17710031	NA	SAMN25166262	Illumina NovaSeq 6000	302	2019-09-19	35.281	109.367	Asia	China:Baishui
SRR17710032	NA	SAMN25166261	Illumina NovaSeq 6000	302	2019-09-19	35.28	109.46	Asia	China:Baishui
SRR17710033	NA	SAMN25166252	Illumina NovaSeq 6000	302	2019-09-19	35.441	108.638	Asia	China:Zhengning
SRR17710034	NA	SAMN25166251	Illumina NovaSeq 6000	302	2019-09-19	35.441	108.638	Asia	China:Zhengning
SRR1783759	NA	SAMN03323721	Illumina HiSeq 2500	302	2012-07-01	38.42	108.96	Asia	China:Inner Mongolia
SRR1783761	NA	SAMN03323721	Illumina HiSeq 2500	302	2012-07-01	38.42	108.96	Asia	China:Inner Mongolia
SRR1783762	NA	SAMN03323721	Illumina HiSeq 2500	302	2012-07-01	38.42	108.96	Asia	China:Inner Mongolia
SRR1783764	NA	SAMN03323730	Illumina HiSeq 2500	302	2012-10-01	38.42	108.96	Asia	China:Inner Mongolia
SRR1783766	NA	SAMN03323730	Illumina HiSeq 2500	202	2012-10-01	38.42	108.96	Asia	China:Inner Mongolia
SRR17841866	NA	SAMN25118840	Illumina HiSeq 4000	302	2017-06-20	30.92	34.83	Asia	Israel: Mitzpe-Ramon
SRR17841867	NA	SAMN25118839	Illumina HiSeq 4000	302	2017-06-20	29.94	34.97	Asia	Israel: Avdat
SRR17841868	NA	SAMN25118839	Illumina HiSeq 4000	302	2017-06-20	29.94	34.97	Asia	Israel: Avdat
SRR17841869	NA	SAMN25118839	Illumina HiSeq 4000	302	2017-06-20	29.94	34.97	Asia	Israel: Avdat
SRR17841870	NA	SAMN25118838	Illumina HiSeq 4000	302	2017-06-21	30.79	34.77	Asia	Israel: Sh'horet
SRR17841871	NA	SAMN25118838	Illumina HiSeq 4000	302	2017-06-21	30.79	34.77	Asia	Israel: Sh'horet
SRR17841872	NA	SAMN25118838	Illumina HiSeq 4000	302	2017-06-21	30.79	34.77	Asia	Israel: Sh'horet
SRR17841873	NA	SAMN25118844	Illumina HiSeq 4000	302	2017-06-22	31.63	34.91	Asia	Israel: Netiv-Halamet
SRR17841874	NA	SAMN25118844	Illumina HiSeq 4000	302	2017-06-22	31.63	34.91	Asia	Israel: Netiv-Halamet
SRR17841875	NA	SAMN25118844	Illumina HiSeq 4000	302	2017-06-22	31.63	34.91	Asia	Israel: Netiv-Halamet
SRR17841876	NA	SAMN25118843	Illumina HiSeq 4000	302	2017-06-22	31.64	34.94	Asia	Israel: Nehusha
SRR17841877	NA	SAMN25118837	Illumina HiSeq 4000	302	2017-06-21	30.61	34.75	Asia	Israel: Meishar
SRR17841878	NA	SAMN25118843	Illumina HiSeq 4000	302	2017-06-22	31.64	34.94	Asia	Israel: Nehusha
SRR17841879	NA	SAMN25118843	Illumina HiSeq 4000	302	2017-06-22	31.64	34.94	Asia	Israel: Nehusha
SRR17841880	NA	SAMN25118842	Illumina HiSeq 4000	302	2017-06-19	31.35	34.91	Asia	Israel: Beersheva
SRR17841881	NA	SAMN25118842	Illumina HiSeq 4000	302	2017-06-19	31.35	34.91	Asia	Israel: Beersheva
SRR17841882	NA	SAMN25118842	Illumina HiSeq 4000	302	2017-06-19	31.35	34.91	Asia	Israel: Beersheva
SRR17841883	NA	SAMN25118841	Illumina HiSeq 4000	302	2017-06-19	31.35	34.91	Asia	Israel: Lehavim
SRR17841884	NA	SAMN25118841	Illumina HiSeq 4000	302	2017-06-19	31.35	34.91	Asia	Israel: Lehavim
SRR17841885	NA	SAMN25118841	Illumina HiSeq 4000	302	2017-06-19	31.35	34.91	Asia	Israel: Lehavim
SRR17841886	NA	SAMN25118840	Illumina HiSeq 4000	302	2017-06-20	30.92	34.83	Asia	Israel: Mitzpe-Ramon
SRR17841887	NA	SAMN25118840	Illumina HiSeq 4000	302	2017-06-20	30.92	34.83	Asia	Israel: Mitzpe-Ramon
SRR17841889	NA	SAMN25118837	Illumina HiSeq 4000	302	2017-06-21	30.61	34.75	Asia	Israel: Meishar
SRR17938967	0~20	SAMN25740214	Illumina NovaSeq 6000	302	2021-10-23	55.01	83.47	Europe	Russia: Novosibirsk
SRR17938968	0~20	SAMN25740213	Illumina NovaSeq 6000	302	2021-10-23	55.01	83.47	Europe	Russia: Novosibirsk
SRR17938969	0~20	SAMN25740212	Illumina NovaSeq 6000	302	2021-10-23	55	83.49	Europe	Russia: Novosibirsk
SRR17938970	0~20	SAMN25740211	Illumina NovaSeq 6000	302	2021-10-23	55	83.49	Europe	Russia: Novosibirsk
SRR17938971	0~20	SAMN25740210	Illumina NovaSeq 6000	302	2021-10-23	55	83.49	Europe	Russia: Novosibirsk
SRR17938972	0~20	SAMN25740209	Illumina NovaSeq 6000	302	2021-10-23	55	83.49	Europe	Russia: Novosibirsk
SRR17938973	0~20	SAMN25740208	Illumina NovaSeq 6000	302	2021-10-23	55	83.49	Europe	Russia: Novosibirsk
SRR17938974	0~20	SAMN25740207	Illumina NovaSeq 6000	302	2021-10-23	55	83.49	Europe	Russia: Novosibirsk
SRR17938975	0~20	SAMN25740220	Illumina NovaSeq 6000	302	2021-10-23	55.01	83.47	Europe	Russia: Novosibirsk
SRR17938976	0~20	SAMN25740219	Illumina NovaSeq 6000	302	2021-10-23	55.01	83.47	Europe	Russia: Novosibirsk
SRR17938977	0~20	SAMN25740218	Illumina NovaSeq 6000	302	2021-10-23	55.01	83.47	Europe	Russia: Novosibirsk
SRR17938978	0~20	SAMN25740217	Illumina NovaSeq 6000	302	2021-10-23	55.01	83.47	Europe	Russia: Novosibirsk
SRR17938979	0~20	SAMN25740216	Illumina NovaSeq 6000	302	2021-10-23	55.01	83.47	Europe	Russia: Novosibirsk
SRR17938980	0~20	SAMN25740215	Illumina NovaSeq 6000	302	2021-10-23	55.01	83.47	Europe	Russia: Novosibirsk
SRR17938981	0~20	SAMN25740206	Illumina NovaSeq 6000	302	2021-10-23	55	83.49	Europe	Russia: Novosibirsk
SRR17938982	0~20	SAMN25740205	Illumina NovaSeq 6000	302	2021-10-23	55	83.49	Europe	Russia: Novosibirsk
SRR17965547	20	SAMN25818721	Illumina NovaSeq 6000	302	2019-07-30	43.0304	-81.2066	North America	Canada: London\, Ontario
SRR17965548	20	SAMN25818720	Illumina NovaSeq 6000	302	2019-07-30	43.0304	-81.2066	North America	Canada: London\, Ontario
SRR17965549	20	SAMN25818719	Illumina NovaSeq 6000	302	2019-07-30	43.0304	-81.2066	North America	Canada: London\, Ontario
SRR17965550	20	SAMN25818718	Illumina NovaSeq 6000	302	2019-07-30	43.0304	-81.2066	North America	Canada: London\, Ontario
SRR17965551	20	SAMN25818717	Illumina NovaSeq 6000	302	2019-07-30	43.0304	-81.2066	North America	Canada: London\, Ontario
SRR17965552	20	SAMN25818716	Illumina NovaSeq 6000	302	2019-07-30	43.0304	-81.2066	North America	Canada: London\, Ontario
SRR17965553	20	SAMN25818715	Illumina NovaSeq 6000	302	2019-07-30	43.0304	-81.2066	North America	Canada: London\, Ontario
SRR17965554	20	SAMN25818714	Illumina NovaSeq 6000	302	2019-07-30	43.0304	-81.2066	North America	Canada: London\, Ontario
SRR17965555	20	SAMN25818713	Illumina NovaSeq 6000	302	2019-07-30	43.0304	-81.2066	North America	Canada: London\, Ontario
SRR18106138	NA	SAMN22794758	NextSeq 550	299	2021-03-17	-3.97202	-73.4316	South America	Peru: Loreto region
SRR18106139	NA	SAMN22794757	NextSeq 550	299	2021-06-15	-2.77333	-76.4538	South America	Peru: Loreto region
SRR18106141	NA	SAMN22794756	NextSeq 550	298	2021-03-08	-4.26297	-73.6385	South America	Peru: Loreto region
SRR18465910	0~15	SAMN26879483	Illumina NovaSeq 6000	302	2020-03-13	39.004	-123.086	North America	USA: California
SRR18465911	0~15	SAMN26879482	Illumina NovaSeq 6000	302	2020-03-13	39.004	-123.086	North America	USA: California
SRR18465912	0~15	SAMN26879481	Illumina NovaSeq 6000	302	2020-03-13	39.004	-123.086	North America	USA: California
SRR18465913	0~15	SAMN26879480	Illumina NovaSeq 6000	302	2020-03-13	39.004	-123.086	North America	USA: California
SRR18465914	0~15	SAMN26879479	Illumina NovaSeq 6000	302	2020-03-13	39.004	-123.086	North America	USA: California
SRR18465915	0~15	SAMN26879517	Illumina NovaSeq 6000	302	2020-04-14	39.004	-123.086	North America	USA: California
SRR18465916	0~15	SAMN26879516	Illumina NovaSeq 6000	302	2020-04-14	39.004	-123.086	North America	USA: California
SRR18465917	0~15	SAMN26879515	Illumina NovaSeq 6000	302	2020-04-14	39.004	-123.086	North America	USA: California
SRR18465918	0~15	SAMN26879514	Illumina NovaSeq 6000	302	2020-04-14	39.004	-123.086	North America	USA: California
SRR18465919	0~15	SAMN26879478	Illumina NovaSeq 6000	302	2020-03-13	39.004	-123.086	North America	USA: California
SRR18465920	0~15	SAMN26879513	Illumina NovaSeq 6000	302	2020-04-14	39.004	-123.086	North America	USA: California
SRR18465921	0~15	SAMN26879512	Illumina NovaSeq 6000	302	2020-04-14	39.004	-123.086	North America	USA: California
SRR18465922	0~15	SAMN26879511	Illumina NovaSeq 6000	302	2020-04-14	39.004	-123.086	North America	USA: California
SRR18465923	0~15	SAMN26879510	Illumina NovaSeq 6000	302	2020-04-14	39.004	-123.086	North America	USA: California
SRR18465924	0~15	SAMN26879509	Illumina NovaSeq 6000	302	2020-04-14	39.004	-123.086	North America	USA: California
SRR18465925	0~15	SAMN26879508	Illumina NovaSeq 6000	302	2020-04-14	39.004	-123.086	North America	USA: California
SRR18465926	0~15	SAMN26879507	Illumina NovaSeq 6000	302	2020-04-14	39.004	-123.086	North America	USA: California
SRR18465927	0~15	SAMN26879506	Illumina NovaSeq 6000	302	2020-04-14	39.004	-123.086	North America	USA: California
SRR18465928	0~15	SAMN26879505	Illumina NovaSeq 6000	302	2020-04-14	39.004	-123.086	North America	USA: California
SRR18465929	0~15	SAMN26879504	Illumina NovaSeq 6000	302	2020-04-14	39.004	-123.086	North America	USA: California
SRR18465930	0~15	SAMN26879477	Illumina NovaSeq 6000	302	2020-03-13	39.004	-123.086	North America	USA: California
SRR18465931	0~15	SAMN26879503	Illumina NovaSeq 6000	302	2020-04-14	39.004	-123.086	North America	USA: California
SRR18465932	0~15	SAMN26879502	Illumina NovaSeq 6000	302	2020-04-14	39.004	-123.086	North America	USA: California
SRR18465933	0~15	SAMN26879501	Illumina NovaSeq 6000	302	2020-04-14	39.004	-123.086	North America	USA: California
SRR18465934	0~15	SAMN26879500	Illumina NovaSeq 6000	302	2020-04-14	39.004	-123.086	North America	USA: California
SRR18465935	0~15	SAMN26879499	Illumina NovaSeq 6000	302	2020-04-14	39.004	-123.086	North America	USA: California
SRR18465936	0~15	SAMN26879498	Illumina NovaSeq 6000	302	2020-04-14	39.004	-123.086	North America	USA: California
SRR18465937	0~15	SAMN26879497	Illumina NovaSeq 6000	302	2020-04-14	39.004	-123.086	North America	USA: California
SRR18465938	0~15	SAMN26879496	Illumina NovaSeq 6000	302	2020-04-14	39.004	-123.086	North America	USA: California
SRR18465939	0~15	SAMN26879495	Illumina NovaSeq 6000	302	2020-03-13	39.004	-123.086	North America	USA: California
SRR18465940	0~15	SAMN26879494	Illumina NovaSeq 6000	302	2020-03-13	39.004	-123.086	North America	USA: California
SRR18465941	0~15	SAMN26879476	Illumina NovaSeq 6000	302	2020-03-13	39.004	-123.086	North America	USA: California
SRR18465942	0~15	SAMN26879493	Illumina NovaSeq 6000	302	2020-03-13	39.004	-123.086	North America	USA: California
SRR18465943	0~15	SAMN26879492	Illumina NovaSeq 6000	302	2020-03-13	39.004	-123.086	North America	USA: California
SRR18465944	0~15	SAMN26879491	Illumina NovaSeq 6000	302	2020-03-13	39.004	-123.086	North America	USA: California
SRR18465945	0~15	SAMN26879490	Illumina NovaSeq 6000	302	2020-03-13	39.004	-123.086	North America	USA: California
SRR18465946	0~15	SAMN26879489	Illumina NovaSeq 6000	302	2020-03-13	39.004	-123.086	North America	USA: California
SRR18465947	0~15	SAMN26879488	Illumina NovaSeq 6000	302	2020-03-13	39.004	-123.086	North America	USA: California
SRR18465948	0~15	SAMN26879487	Illumina NovaSeq 6000	302	2020-03-13	39.004	-123.086	North America	USA: California
SRR18465949	0~15	SAMN26879486	Illumina NovaSeq 6000	302	2020-03-13	39.004	-123.086	North America	USA: California
SRR18465950	0~15	SAMN26879485	Illumina NovaSeq 6000	302	2020-03-13	39.004	-123.086	North America	USA: California
SRR18465951	0~15	SAMN26879484	Illumina NovaSeq 6000	302	2020-03-13	39.004	-123.086	North America	USA: California
SRR18465952	0~15	SAMN26879475	Illumina NovaSeq 6000	302	2020-03-13	39.004	-123.086	North America	USA: California
SRR18465953	0~15	SAMN26879474	Illumina NovaSeq 6000	302	2020-03-13	39.004	-123.086	North America	USA: California
SRR18694233	NA	SAMN27362034	Illumina NovaSeq 6000	302	2019-09-01	33.68	103.22	Asia	China:the Zoige plateau\, Zoige county
SRR18694234	NA	SAMN27362033	Illumina NovaSeq 6000	302	2019-09-01	33.68	103.22	Asia	China:the Zoige plateau\, Zoige county
SRR18694235	NA	SAMN27362032	Illumina NovaSeq 6000	302	2019-09-01	33.68	103.22	Asia	China:the Zoige plateau\, Zoige county
SRR18694236	NA	SAMN27362031	Illumina NovaSeq 6000	302	2019-09-01	33.68	103.22	Asia	China:the Zoige plateau\, Zoige county
SRR18694237	NA	SAMN27362030	Illumina NovaSeq 6000	302	2019-09-01	33.68	103.22	Asia	China:the Zoige plateau\, Zoige county
SRR18694238	NA	SAMN27362029	Illumina NovaSeq 6000	302	2019-09-01	33.68	103.22	Asia	China:the Zoige plateau\, Zoige county
SRR18694239	NA	SAMN27362028	Illumina NovaSeq 6000	302	2019-09-01	33.68	103.22	Asia	China:the Zoige plateau\, Zoige county
SRR18694240	NA	SAMN27362027	Illumina NovaSeq 6000	302	2019-09-01	33.68	103.22	Asia	China:the Zoige plateau\, Zoige county
SRR18694241	NA	SAMN27362042	Illumina NovaSeq 6000	302	2019-09-01	33.68	103.22	Asia	China:the Zoige plateau\, Zoige county
SRR18694242	NA	SAMN27362041	Illumina NovaSeq 6000	302	2019-09-01	33.68	103.22	Asia	China:the Zoige plateau\, Zoige county
SRR18694243	NA	SAMN27362040	Illumina NovaSeq 6000	302	2019-09-01	33.68	103.22	Asia	China:the Zoige plateau\, Zoige county
SRR18694244	NA	SAMN27362039	Illumina NovaSeq 6000	302	2019-09-01	33.68	103.22	Asia	China:the Zoige plateau\, Zoige county
SRR18694245	NA	SAMN27362038	Illumina NovaSeq 6000	302	2019-09-01	33.68	103.22	Asia	China:the Zoige plateau\, Zoige county
SRR18694246	NA	SAMN27362037	Illumina NovaSeq 6000	302	2019-09-01	33.68	103.22	Asia	China:the Zoige plateau\, Zoige county
SRR18694247	NA	SAMN27362036	Illumina NovaSeq 6000	302	2019-09-01	33.68	103.22	Asia	China:the Zoige plateau\, Zoige county
SRR18694248	NA	SAMN27362035	Illumina NovaSeq 6000	302	2019-09-01	33.68	103.22	Asia	China:the Zoige plateau\, Zoige county
SRR18694249	NA	SAMN27362026	Illumina NovaSeq 6000	302	2019-09-01	33.68	103.22	Asia	China:the Zoige plateau\, Zoige county
SRR18694250	NA	SAMN27362025	Illumina NovaSeq 6000	302	2019-09-01	33.68	103.22	Asia	China:the Zoige plateau\, Zoige county
SRR18707284	NA	SAMN17674952	Illumina NovaSeq 6000	302	2018-07-08	38.9514	-106.986	North America	USA: Crested Butte\, Colorado
SRR18707286	NA	SAMN17675276	Illumina NovaSeq 6000	302	2018-07-08	38.8655	-106.912	North America	USA: Crested Butte\, Colorado
SRR18707383	NA	SAMN17674645	Illumina NovaSeq 6000	302	2018-07-08	38.9753	-106.978	North America	USA: Crested Butte\, Colorado
SRR18707384	NA	SAMN17675266	Illumina NovaSeq 6000	302	2018-07-08	38.9659	-106.983	North America	USA: Crested Butte\, Colorado
SRR18707385	NA	SAMN17675468	Illumina NovaSeq 6000	302	2018-07-08	38.9841	-106.97	North America	USA: Crested Butte\, Colorado
SRR18707386	NA	SAMN17674527	Illumina NovaSeq 6000	302	2018-07-09	38.9617	-107.031	North America	USA: Crested Butte\, Colorado
SRR18707387	NA	SAMN17675954	Illumina NovaSeq 6000	302	2018-07-08	38.9785	-106.974	North America	USA: Crested Butte\, Colorado
SRR18707388	NA	SAMN17674782	Illumina NovaSeq 6000	302	2018-07-09	38.9702	-107.03	North America	USA: Crested Butte\, Colorado
SRR18707389	NA	SAMN17675275	Illumina NovaSeq 6000	302	2018-07-09	38.9346	-107.011	North America	USA: Crested Butte\, Colorado
SRR18707390	NA	SAMN17674505	Illumina NovaSeq 6000	302	2018-07-09	38.8816	-106.962	North America	USA: Crested Butte\, Colorado
SRR18707391	NA	SAMN17674793	Illumina NovaSeq 6000	302	2018-07-09	38.9936	-107.068	North America	USA: Crested Butte\, Colorado
SRR18707392	NA	SAMN17674792	Illumina NovaSeq 6000	302	2018-07-09	38.9664	-107.059	North America	USA: Crested Butte\, Colorado
SRR18707393	NA	SAMN17674649	Illumina NovaSeq 6000	302	2018-07-09	38.9186	-107.036	North America	USA: Crested Butte\, Colorado
SRR18707394	NA	SAMN17675969	Illumina NovaSeq 6000	302	2018-07-09	38.9726	-107.062	North America	USA: Crested Butte\, Colorado
SRR18707395	NA	SAMN17675399	Illumina NovaSeq 6000	302	2018-07-09	38.9949	-107.07	North America	USA: Crested Butte\, Colorado
SRR18707396	NA	SAMN17674934	Illumina NovaSeq 6000	302	2018-07-09	38.9957	-107.075	North America	USA: Crested Butte\, Colorado
SRR18707397	NA	SAMN17674326	Illumina NovaSeq 6000	302	2018-07-15	38.9659	-106.983	North America	USA: Crested Butte\, Colorado
SRR18707398	NA	SAMN17675272	Illumina NovaSeq 6000	302	2018-07-15	38.8655	-106.912	North America	USA: Crested Butte\, Colorado
SRR18707471	NA	SAMN17674533	Illumina NovaSeq 6000	302	2018-07-09	38.9707	-107.059	North America	USA: Crested Butte\, Colorado
SRR18707480	NA	SAMN17675282	Illumina NovaSeq 6000	302	2018-07-09	38.9999	-107.084	North America	USA: Crested Butte\, Colorado
SRR18707481	NA	SAMN17674951	Illumina NovaSeq 6000	302	2018-07-15	38.9514	-106.986	North America	USA: Crested Butte\, Colorado
SRR18707487	NA	SAMN17675463	Illumina NovaSeq 6000	302	2018-07-15	38.9785	-106.974	North America	USA: Crested Butte\, Colorado
SRR18707488	NA	SAMN17675467	Illumina NovaSeq 6000	302	2018-07-15	38.9841	-106.97	North America	USA: Crested Butte\, Colorado
SRR18707490	NA	SAMN17674639	Illumina NovaSeq 6000	302	2018-07-16	38.9346	-107.011	North America	USA: Crested Butte\, Colorado
SRR18707491	NA	SAMN17674331	Illumina NovaSeq 6000	302	2018-07-16	38.8816	-106.962	North America	USA: Crested Butte\, Colorado
SRR18707493	NA	SAMN17674528	Illumina NovaSeq 6000	302	2018-07-15	38.9753	-106.978	North America	USA: Crested Butte\, Colorado
SRR18707510	NA	SAMN17675459	Illumina NovaSeq 6000	302	2018-07-16	38.9936	-107.068	North America	USA: Crested Butte\, Colorado
SRR18707511	NA	SAMN17674945	Illumina NovaSeq 6000	302	2018-07-16	38.9702	-107.03	North America	USA: Crested Butte\, Colorado
SRR18707513	NA	SAMN17675953	Illumina NovaSeq 6000	302	2018-07-16	38.9617	-107.031	North America	USA: Crested Butte\, Colorado
SRR18707523	NA	SAMN17675466	Illumina NovaSeq 6000	302	2018-07-16	38.9186	-107.036	North America	USA: Crested Butte\, Colorado
SRR18707524	NA	SAMN17674321	Illumina NovaSeq 6000	302	2018-07-16	38.9949	-107.07	North America	USA: Crested Butte\, Colorado
SRR18707525	NA	SAMN17675942	Illumina NovaSeq 6000	302	2018-07-16	38.9726	-107.062	North America	USA: Crested Butte\, Colorado
SRR18707533	NA	SAMN17674638	Illumina NovaSeq 6000	302	2018-07-16	38.9664	-107.059	North America	USA: Crested Butte\, Colorado
SRR18707534	NA	SAMN17675486	Illumina NovaSeq 6000	302	2018-07-16	38.9999	-107.084	North America	USA: Crested Butte\, Colorado
SRR18707536	NA	SAMN17674798	Illumina NovaSeq 6000	302	2018-07-22	38.9514	-106.986	North America	USA: Crested Butte\, Colorado
SRR18707611	NA	SAMN17674944	Illumina NovaSeq 6000	302	2018-07-16	38.9707	-107.059	North America	USA: Crested Butte\, Colorado
SRR18707612	NA	SAMN17675964	Illumina NovaSeq 6000	302	2018-07-22	38.8655	-106.912	North America	USA: Crested Butte\, Colorado
SRR18707613	NA	SAMN17674933	Illumina NovaSeq 6000	302	2018-07-22	38.9753	-106.978	North America	USA: Crested Butte\, Colorado
SRR18707616	NA	SAMN17674950	Illumina NovaSeq 6000	302	2018-07-22	38.9659	-106.983	North America	USA: Crested Butte\, Colorado
SRR18707660	NA	SAMN17675265	Illumina NovaSeq 6000	302	2018-07-23	38.8816	-106.962	North America	USA: Crested Butte\, Colorado
SRR18707661	NA	SAMN17674795	Illumina NovaSeq 6000	302	2018-07-22	38.9841	-106.97	North America	USA: Crested Butte\, Colorado
SRR18707663	NA	SAMN17675943	Illumina NovaSeq 6000	302	2018-07-22	38.9785	-106.974	North America	USA: Crested Butte\, Colorado
SRR18707665	NA	SAMN17674932	Illumina NovaSeq 6000	302	2018-07-23	38.9617	-107.031	North America	USA: Crested Butte\, Colorado
SRR18707779	NA	SAMN17675058	Illumina NovaSeq 6000	302	2018-07-23	38.9702	-107.03	North America	USA: Crested Butte\, Colorado
SRR18707780	NA	SAMN17674633	Illumina NovaSeq 6000	302	2018-07-23	38.9346	-107.011	North America	USA: Crested Butte\, Colorado
SRR18708702	NA	SAMN17675401	Illumina NovaSeq 6000	302	2018-07-23	38.9949	-107.07	North America	USA: Crested Butte\, Colorado
SRR18708704	NA	SAMN17675968	Illumina NovaSeq 6000	302	2018-07-23	38.9186	-107.036	North America	USA: Crested Butte\, Colorado
SRR18708705	NA	SAMN17675281	Illumina NovaSeq 6000	302	2018-07-23	38.9936	-107.068	North America	USA: Crested Butte\, Colorado
SRR18708707	NA	SAMN17675280	Illumina NovaSeq 6000	302	2018-07-23	38.9957	-107.075	North America	USA: Crested Butte\, Colorado
SRR18708708	NA	SAMN17674943	Illumina NovaSeq 6000	302	2018-07-23	38.9707	-107.059	North America	USA: Crested Butte\, Colorado
SRR18708718	NA	SAMN17674526	Illumina NovaSeq 6000	302	2018-07-23	38.9664	-107.059	North America	USA: Crested Butte\, Colorado
SRR18708728	NA	SAMN17674520	Illumina NovaSeq 6000	302	2018-07-23	38.9726	-107.062	North America	USA: Crested Butte\, Colorado
SRR18708730	NA	SAMN17674519	Illumina NovaSeq 6000	302	2018-07-23	38.9999	-107.084	North America	USA: Crested Butte\, Colorado
SRR18708754	NA	SAMN17674314	Illumina NovaSeq 6000	302	2018-08-06	38.9514	-106.986	North America	USA: Crested Butte\, Colorado
SRR18708755	NA	SAMN17674529	Illumina NovaSeq 6000	302	2018-08-06	38.9659	-106.983	North America	USA: Crested Butte\, Colorado
SRR18708757	NA	SAMN17674518	Illumina NovaSeq 6000	302	2018-08-06	38.9753	-106.978	North America	USA: Crested Butte\, Colorado
SRR18708759	NA	SAMN17675056	Illumina NovaSeq 6000	302	2018-07-31	38.8655	-106.912	North America	USA: Crested Butte\, Colorado
SRR18708945	NA	SAMN17674794	Illumina NovaSeq 6000	302	2018-08-06	38.9785	-106.974	North America	USA: Crested Butte\, Colorado
SRR18708948	NA	SAMN17674648	Illumina NovaSeq 6000	302	2018-07-31	38.9702	-107.03	North America	USA: Crested Butte\, Colorado
SRR18708949	NA	SAMN17675480	Illumina NovaSeq 6000	302	2018-08-06	38.9346	-107.011	North America	USA: Crested Butte\, Colorado
SRR18708950	NA	SAMN17674325	Illumina NovaSeq 6000	302	2018-08-06	38.9617	-107.031	North America	USA: Crested Butte\, Colorado
SRR18708970	NA	SAMN17675482	Illumina NovaSeq 6000	302	2018-08-06	38.8816	-106.962	North America	USA: Crested Butte\, Colorado
SRR18708971	NA	SAMN17675966	Illumina NovaSeq 6000	302	2018-08-06	38.9841	-106.97	North America	USA: Crested Butte\, Colorado
SRR18708986	NA	SAMN17674532	Illumina NovaSeq 6000	302	2018-08-06	38.9936	-107.068	North America	USA: Crested Butte\, Colorado
SRR18708987	NA	SAMN17675479	Illumina NovaSeq 6000	302	2018-08-06	38.9949	-107.07	North America	USA: Crested Butte\, Colorado
SRR18708989	NA	SAMN17675465	Illumina NovaSeq 6000	302	2018-07-31	38.9186	-107.036	North America	USA: Crested Butte\, Colorado
SRR18709038	NA	SAMN17674931	Illumina NovaSeq 6000	302	2018-07-31	38.9707	-107.059	North America	USA: Crested Butte\, Colorado
SRR18709052	NA	SAMN17675400	Illumina NovaSeq 6000	302	2018-07-31	38.9726	-107.062	North America	USA: Crested Butte\, Colorado
SRR18709070	NA	SAMN17674954	Illumina NovaSeq 6000	302	2018-08-06	38.9999	-107.084	North America	USA: Crested Butte\, Colorado
SRR18709071	NA	SAMN17674949	Illumina NovaSeq 6000	302	2018-07-31	38.9664	-107.059	North America	USA: Crested Butte\, Colorado
SRR18709105	NA	SAMN17675264	Illumina NovaSeq 6000	302	2018-08-06	38.9957	-107.075	North America	USA: Crested Butte\, Colorado
SRR18709644	NA	SAMN17675960	Illumina NovaSeq 6000	302	2020-01-20	33.3052	-116.255	North America	USA: California
SRR18709645	NA	SAMN17674322	Illumina NovaSeq 6000	302	2020-01-20	33.3052	-116.255	North America	USA: California
SRR18709657	NA	SAMN17674646	Illumina NovaSeq 6000	302	2020-01-20	33.3052	-116.255	North America	USA: California
SRR18709668	NA	SAMN17675947	Illumina NovaSeq 6000	302	2018-07-26	38.9595	-106.99	North America	USA: Crested Butte\, Colorado
SRR18709669	NA	SAMN17675471	Illumina NovaSeq 6000	302	2020-01-20	33.3052	-116.255	North America	USA: California
SRR18709670	NA	SAMN17675957	Illumina NovaSeq 6000	302	2020-01-20	33.3052	-116.255	North America	USA: California
SRR18709811	NA	SAMN17674522	Illumina NovaSeq 6000	302	2020-01-20	33.3052	-116.255	North America	USA: California
SRR18709850	NA	SAMN17675963	Illumina NovaSeq 6000	302	2018-07-26	38.9595	-106.99	North America	USA: Crested Butte\, Colorado
SRR18709919	NA	SAMN17674513	Illumina NovaSeq 6000	302	2018-07-26	38.9595	-106.99	North America	USA: Crested Butte\, Colorado
SRR18709953	NA	SAMN17675460	Illumina NovaSeq 6000	302	2018-07-26	38.9595	-106.99	North America	USA: Crested Butte\, Colorado
SRR18710025	NA	SAMN17674942	Illumina NovaSeq 6000	302	2018-07-26	38.9595	-106.99	North America	USA: Crested Butte\, Colorado
SRR18710044	NA	SAMN17674637	Illumina NovaSeq 6000	302	2018-07-26	38.9595	-106.99	North America	USA: Crested Butte\, Colorado
SRR18710045	NA	SAMN17674531	Illumina NovaSeq 6000	302	2018-07-26	38.9595	-106.99	North America	USA: Crested Butte\, Colorado
SRR18710084	NA	SAMN17675965	Illumina NovaSeq 6000	302	2018-07-26	38.9595	-106.99	North America	USA: Crested Butte\, Colorado
SRR18710085	NA	SAMN17674930	Illumina NovaSeq 6000	302	2018-07-26	38.9595	-106.99	North America	USA: Crested Butte\, Colorado
SRR18710090	NA	SAMN17674948	Illumina NovaSeq 6000	302	2009-07-26	38.9595	-106.99	North America	USA: Crested Butte\, Colorado
SRR18710147	NA	SAMN17674517	Illumina NovaSeq 6000	302	2009-07-26	38.9595	-106.99	North America	USA: Crested Butte\, Colorado
SRR18710149	NA	SAMN17674329	Illumina NovaSeq 6000	302	2018-07-26	38.9595	-106.99	North America	USA: Crested Butte\, Colorado
SRR18710441	NA	SAMN17674797	Illumina NovaSeq 6000	302	2009-07-26	38.9595	-106.99	North America	USA: Crested Butte\, Colorado
SRR18711164	NA	SAMN17674789	Illumina NovaSeq 6000	302	2009-07-26	38.9595	-106.99	North America	USA: Crested Butte\, Colorado
SRR18711165	NA	SAMN17675274	Illumina NovaSeq 6000	302	2009-07-26	38.9595	-106.99	North America	USA: Crested Butte\, Colorado
SRR18711605	NA	SAMN17675279	Illumina NovaSeq 6000	302	2009-07-26	38.9595	-106.99	North America	USA: Crested Butte\, Colorado
SRR18711606	NA	SAMN17674530	Illumina NovaSeq 6000	302	2009-07-26	38.9595	-106.99	North America	USA: Crested Butte\, Colorado
SRR18711613	NA	SAMN17674941	Illumina NovaSeq 6000	302	2009-07-26	38.9595	-106.99	North America	USA: Crested Butte\, Colorado
SRR18712227	NA	SAMN17674643	Illumina NovaSeq 6000	302	2009-07-26	38.9595	-106.99	North America	USA: Crested Butte\, Colorado
SRR19044668	0~2	SAMN28016081	Illumina NovaSeq 6000	302	2020-10-01	42.27	112.78	Asia	China:Zhurihe
SRR19044669	0~2	SAMN28016080	Illumina NovaSeq 6000	302	2020-10-01	42.27	112.78	Asia	China:Zhurihe
SRR19044670	0~2	SAMN28016079	Illumina NovaSeq 6000	302	2020-10-01	42.27	112.78	Asia	China:Zhurihe
SRR19044671	0~2	SAMN28016077	Illumina NovaSeq 6000	302	2020-10-01	42.27	112.78	Asia	China:Zhurihe
SRR19044672	0~2	SAMN28016076	Illumina NovaSeq 6000	302	2020-10-01	42.27	112.78	Asia	China:Zhurihe
SRR19044673	0~2	SAMN28016075	Illumina NovaSeq 6000	302	2020-10-01	42.27	112.78	Asia	China:Zhurihe
SRR19044674	0~2	SAMN28016078	Illumina NovaSeq 6000	302	2020-10-01	42.27	112.78	Asia	China:Zhurihe
SRR19044675	0~2	SAMN28016098	Illumina NovaSeq 6000	302	2020-10-01	42.27	112.78	Asia	China:Zhurihe
SRR19044676	0~2	SAMN28016097	Illumina NovaSeq 6000	302	2020-10-01	42.27	112.78	Asia	China:Zhurihe
SRR19044677	0~2	SAMN28016096	Illumina NovaSeq 6000	302	2020-10-01	42.27	112.78	Asia	China:Zhurihe
SRR19044678	0~2	SAMN28016095	Illumina NovaSeq 6000	302	2020-10-01	42.27	112.78	Asia	China:Zhurihe
SRR19044679	0~2	SAMN28016093	Illumina NovaSeq 6000	302	2020-10-01	42.27	112.78	Asia	China:Zhurihe
SRR19044680	0~2	SAMN28016092	Illumina NovaSeq 6000	302	2020-10-01	42.27	112.78	Asia	China:Zhurihe
SRR19044681	0~2	SAMN28016074	Illumina NovaSeq 6000	302	2020-10-01	42.27	112.78	Asia	China:Zhurihe
SRR19044682	0~2	SAMN28016094	Illumina NovaSeq 6000	302	2020-10-01	42.27	112.78	Asia	China:Zhurihe
SRR19044683	0~2	SAMN28016091	Illumina NovaSeq 6000	302	2020-10-01	42.27	112.78	Asia	China:Zhurihe
SRR19044684	0~2	SAMN28016090	Illumina NovaSeq 6000	302	2020-10-01	42.27	112.78	Asia	China:Zhurihe
SRR19044685	0~2	SAMN28016089	Illumina NovaSeq 6000	302	2020-10-01	42.27	112.78	Asia	China:Zhurihe
SRR19044686	0~2	SAMN28016088	Illumina NovaSeq 6000	302	2020-10-01	42.27	112.78	Asia	China:Zhurihe
SRR19044687	0~2	SAMN28016086	Illumina NovaSeq 6000	302	2020-10-01	42.27	112.78	Asia	China:Zhurihe
SRR19044688	0~2	SAMN28016085	Illumina NovaSeq 6000	302	2020-10-01	42.27	112.78	Asia	China:Zhurihe
SRR19044689	0~2	SAMN28016084	Illumina NovaSeq 6000	302	2020-10-01	42.27	112.78	Asia	China:Zhurihe
SRR19044690	0~2	SAMN28016087	Illumina NovaSeq 6000	302	2020-10-01	42.27	112.78	Asia	China:Zhurihe
SRR19044691	0~2	SAMN28016083	Illumina NovaSeq 6000	302	2020-10-01	42.27	112.78	Asia	China:Zhurihe
SRR19044692	0~2	SAMN28016082	Illumina NovaSeq 6000	302	2020-10-01	42.27	112.78	Asia	China:Zhurihe
SRR19044693	0~2	SAMN28016073	Illumina NovaSeq 6000	302	2020-10-01	42.27	112.78	Asia	China:Zhurihe
SRR19044694	0~2	SAMN28016072	Illumina NovaSeq 6000	302	2020-10-01	42.27	112.78	Asia	China:Zhurihe
SRR19134800	5~20	SAMN28106651	Illumina MiSeq	302	2019-05-01	28.949	91.924	Asia	China:Tibet
SRR19134801	5~20	SAMN28106650	Illumina MiSeq	302	2019-05-01	28.949	91.924	Asia	China:Tibet
SRR19134802	5~20	SAMN28106649	Illumina MiSeq	302	2019-05-01	28.949	91.924	Asia	China:Tibet
SRR19134803	5~20	SAMN28106648	Illumina MiSeq	302	2019-05-01	28.949	91.924	Asia	China:Tibet
SRR19134804	5~20	SAMN28106647	Illumina MiSeq	302	2019-05-01	28.949	91.924	Asia	China:Tibet
SRR19134805	5~20	SAMN28106646	Illumina MiSeq	302	2019-05-01	28.949	91.924	Asia	China:Tibet
SRR19161315	NA	SAMN28004198	Illumina NovaSeq 6000	300	2020-07-15T10:11:02Z	41.8	123.67	Asia	China:Shenyang
SRR19161316	NA	SAMN28004197	Illumina NovaSeq 6000	300	2020-07-15T10:10:58Z	41.8	123.66	Asia	China:Shenyang
SRR19161317	NA	SAMN28004188	Illumina NovaSeq 6000	300	2020-07-15T10:10:24Z	41.8	123.57	Asia	China:Shenyang
SRR19161318	NA	SAMN28004187	Illumina NovaSeq 6000	300	2020-07-15T10:10:20Z	41.8	123.56	Asia	China:Shenyang
SRR19161319	NA	SAMN28004196	Illumina NovaSeq 6000	300	2020-07-15T10:10:54Z	41.8	123.65	Asia	China:Shenyang
SRR19161320	NA	SAMN28004195	Illumina NovaSeq 6000	300	2020-07-15T10:10:50Z	41.8	123.64	Asia	China:Shenyang
SRR19161321	NA	SAMN28004194	Illumina NovaSeq 6000	300	2020-07-15T10:10:46Z	41.8	123.63	Asia	China:Shenyang
SRR19161322	NA	SAMN28004193	Illumina NovaSeq 6000	300	2020-07-15T10:10:42Z	41.8	123.62	Asia	China:Shenyang
SRR19161323	NA	SAMN28004192	Illumina NovaSeq 6000	300	2020-07-15T10:10:38Z	41.8	123.61	Asia	China:Shenyang
SRR19161324	NA	SAMN28004191	Illumina NovaSeq 6000	300	2020-07-15T10:10:34Z	41.8	123.6	Asia	China:Shenyang
SRR19161325	NA	SAMN28004190	Illumina NovaSeq 6000	300	2020-07-15T10:10:32Z	41.8	123.59	Asia	China:Shenyang
SRR19161326	NA	SAMN28004207	Illumina NovaSeq 6000	300	2020-07-15T10:11:38Z	41.8	123.76	Asia	China:Shenyang
SRR19161327	NA	SAMN28004189	Illumina NovaSeq 6000	300	2020-07-15T10:10:28Z	41.8	123.58	Asia	China:Shenyang
SRR19161328	NA	SAMN28004206	Illumina NovaSeq 6000	298	2020-07-15T10:11:34Z	41.8	123.75	Asia	China:Shenyang
SRR19161329	NA	SAMN28004205	Illumina NovaSeq 6000	300	2020-07-15T10:11:30Z	41.8	123.74	Asia	China:Shenyang
SRR19161330	NA	SAMN28004204	Illumina NovaSeq 6000	300	2020-07-15T10:11:26Z	41.8	123.73	Asia	China:Shenyang
SRR19161331	NA	SAMN28004203	Illumina NovaSeq 6000	300	2020-07-15T10:11:22Z	41.8	123.72	Asia	China:Shenyang
SRR19161332	NA	SAMN28004202	Illumina NovaSeq 6000	300	2020-07-15T10:11:18Z	41.8	123.71	Asia	China:Shenyang
SRR19161333	NA	SAMN28004201	Illumina NovaSeq 6000	300	2020-07-15T10:11:14Z	41.8	123.7	Asia	China:Shenyang
SRR19161334	NA	SAMN28004200	Illumina NovaSeq 6000	300	2020-07-15T10:11:10Z	41.8	123.69	Asia	China:Shenyang
SRR19161335	NA	SAMN28004199	Illumina NovaSeq 6000	300	2020-07-15T10:11:06Z	41.8	123.68	Asia	China:Shenyang
SRR19215370	NA	SAMN28187185	Illumina NovaSeq 6000	300	2020-08-10	37.16	102.87	Asia	China: Tianzhu
SRR19215371	NA	SAMN28187184	Illumina NovaSeq 6000	300	2020-08-10	37.16	102.86	Asia	China: Tianzhu
SRR19215372	NA	SAMN28187183	Illumina NovaSeq 6000	300	2020-08-10	37.16	102.85	Asia	China: Tianzhu
SRR19215373	NA	SAMN28187182	Illumina NovaSeq 6000	300	2020-08-10	37.16	102.84	Asia	China: Tianzhu
SRR19215374	NA	SAMN28187181	Illumina NovaSeq 6000	300	2020-08-10	37.16	102.83	Asia	China: Tianzhu
SRR19215375	NA	SAMN28187180	Illumina NovaSeq 6000	300	2020-08-10	37.16	102.82	Asia	China: Tianzhu
SRR19215376	NA	SAMN28187179	Illumina NovaSeq 6000	300	2020-08-10	37.16	102.81	Asia	China: Tianzhu
SRR19215377	NA	SAMN28187178	Illumina NovaSeq 6000	300	2020-08-10	37.16	102.8	Asia	China: Tianzhu
SRR19215378	NA	SAMN28187187	Illumina NovaSeq 6000	300	2020-08-10	37.16	102.89	Asia	China: Tianzhu
SRR19215379	NA	SAMN28187186	Illumina NovaSeq 6000	300	2020-08-10	37.16	102.88	Asia	China: Tianzhu
SRR19215380	NA	SAMN28187177	Illumina NovaSeq 6000	300	2020-08-10	37.16	102.79	Asia	China: Tianzhu
SRR19215381	NA	SAMN28187176	Illumina NovaSeq 6000	300	2020-08-10	37.16	102.78	Asia	China: Tianzhu
SRR19747141	NA	SAMN29180656	Illumina NovaSeq 6000	302	2019-07-15	42.303	-72.1228	North America	USA: Massachusetts
SRR19747142	NA	SAMN18248370	Illumina NovaSeq 6000	302	2019-07-15	42.303	-72.1228	North America	USA: Massachusetts
SRR19747143	NA	SAMN18247991	Illumina NovaSeq 6000	302	2019-07-15	42.303	-72.1228	North America	USA: Massachusetts
SRR19747144	NA	SAMN18245121	Illumina NovaSeq 6000	302	2019-07-15	42.303	-72.1228	North America	USA: Massachusetts
SRR19747145	NA	SAMN29180622	Illumina NovaSeq 6000	302	2019-07-15	42.303	-72.1228	North America	USA: Massachusetts
SRR19747146	NA	SAMN29180587	Illumina NovaSeq 6000	302	2019-07-15	42.303	-72.1228	North America	USA: Massachusetts
SRR19747147	NA	SAMN18248378	Illumina NovaSeq 6000	302	2019-07-15	42.303	-72.1228	North America	USA: Massachusetts
SRR19747148	NA	SAMN18246718	Illumina NovaSeq 6000	302	2019-07-15	42.303	-72.1228	North America	USA: Massachusetts
SRR19747149	NA	SAMN18247867	Illumina NovaSeq 6000	302	2019-07-15	42.303	-72.1228	North America	USA: Massachusetts
SRR19747150	NA	SAMN29180634	Illumina NovaSeq 6000	302	2019-07-15	42.303	-72.1228	North America	USA: Massachusetts
SRR19747151	NA	SAMN18247551	Illumina NovaSeq 6000	302	2019-07-15	42.303	-72.1228	North America	USA: Massachusetts
SRR19747152	NA	SAMN29180652	Illumina NovaSeq 6000	302	2019-07-15	42.303	-72.1228	North America	USA: Massachusetts
SRR19747153	NA	SAMN29180611	Illumina NovaSeq 6000	302	2019-07-15	42.303	-72.1228	North America	USA: Massachusetts
SRR19747154	NA	SAMN29180624	Illumina NovaSeq 6000	302	2019-07-15	42.303	-72.1228	North America	USA: Massachusetts
SRR19747155	NA	SAMN29180623	Illumina NovaSeq 6000	302	2019-07-15	42.303	-72.1228	North America	USA: Massachusetts
SRR19747156	NA	SAMN29180646	Illumina NovaSeq 6000	302	2019-07-15	42.303	-72.1228	North America	USA: Massachusetts
SRR19747157	NA	SAMN29180610	Illumina NovaSeq 6000	302	2019-07-15	42.303	-72.1228	North America	USA: Massachusetts
SRR19747158	NA	SAMN29180657	Illumina NovaSeq 6000	302	2019-07-15	42.303	-72.1228	North America	USA: Massachusetts
SRR19747159	NA	SAMN29180609	Illumina NovaSeq 6000	302	2019-07-15	42.303	-72.1228	North America	USA: Massachusetts
SRR19747160	NA	SAMN29180584	Illumina NovaSeq 6000	302	2019-07-15	42.303	-72.1228	North America	USA: Massachusetts
SRR19769803	NA	SAMN28768667	Illumina HiSeq 2500	300	2015-07-01	-3.31297	-54.9097	South America	Brazil: Eastern Amazon
SRR19769804	NA	SAMN28768666	Illumina HiSeq 2500	300	2015-07-01	-3.31297	-54.9097	South America	Brazil: Eastern Amazon
SRR19769805	NA	SAMN28768665	Illumina HiSeq 2500	300	2015-07-01	-3.31297	-54.9097	South America	Brazil: Eastern Amazon
SRR19769806	NA	SAMN28768664	Illumina HiSeq 2500	300	2015-07-01	-3.31297	-54.9097	South America	Brazil: Eastern Amazon
SRR19769807	NA	SAMN28768663	Illumina HiSeq 2500	300	2015-07-01	-3.29567	-54.963	South America	Brazil: Eastern Amazon
SRR19769808	NA	SAMN28768662	Illumina HiSeq 2500	300	2015-07-01	-3.29567	-54.963	South America	Brazil: Eastern Amazon
SRR19769809	NA	SAMN28768661	Illumina HiSeq 2500	300	2015-07-01	-3.29567	-54.963	South America	Brazil: Eastern Amazon
SRR19769810	NA	SAMN28768660	Illumina HiSeq 2500	300	2015-07-01	-3.29567	-54.963	South America	Brazil: Eastern Amazon
SRR19769811	NA	SAMN28768669	Illumina HiSeq 2500	300	2015-07-01	-3.31297	-54.9097	South America	Brazil: Eastern Amazon
SRR19769812	NA	SAMN28768668	Illumina HiSeq 2500	300	2015-07-01	-3.31297	-54.9097	South America	Brazil: Eastern Amazon
SRR19769813	NA	SAMN28768659	Illumina HiSeq 2500	300	2015-07-01	-3.29567	-54.963	South America	Brazil: Eastern Amazon
SRR19769814	NA	SAMN28768658	Illumina HiSeq 2500	300	2015-07-01	-3.29567	-54.963	South America	Brazil: Eastern Amazon
SRR20011430	0~15	SAMN29547957	Illumina NovaSeq 6000	300	2018-08-18	39.004	-123.086	North America	USA:California
SRR20011431	0~15	SAMN29547956	Illumina NovaSeq 6000	300	2018-08-18	39.004	-123.086	North America	USA:California
SRR20011432	0~15	SAMN29547955	Illumina NovaSeq 6000	300	2018-08-18	39.004	-123.086	North America	USA:California
SRR20011433	0~15	SAMN29547954	Illumina NovaSeq 6000	300	2018-08-18	39.004	-123.086	North America	USA:California
SRR20011434	0~15	SAMN29547953	Illumina NovaSeq 6000	300	2018-08-18	39.004	-123.086	North America	USA:California
SRR20011435	0~15	SAMN29547952	Illumina NovaSeq 6000	300	2018-08-18	39.004	-123.086	North America	USA:California
SRR20011436	0~15	SAMN29547951	Illumina NovaSeq 6000	300	2018-08-18	39.004	-123.086	North America	USA:California
SRR20011437	0~15	SAMN29547950	Illumina NovaSeq 6000	300	2018-08-18	39.004	-123.086	North America	USA:California
SRR20011438	0~15	SAMN29547949	Illumina NovaSeq 6000	300	2018-08-18	39.004	-123.086	North America	USA:California
SRR20011439	0~15	SAMN29547890	Illumina NovaSeq 6000	300	2018-08-18	39.004	-123.086	North America	USA:California
SRR20011440	0~15	SAMN29547889	Illumina NovaSeq 6000	300	2018-08-18	39.004	-123.086	North America	USA:California
SRR20011441	0~15	SAMN29547888	Illumina NovaSeq 6000	300	2018-08-18	39.004	-123.086	North America	USA:California
SRR20011442	0~15	SAMN29547861	Illumina NovaSeq 6000	300	2018-08-18	39.004	-123.086	North America	USA:California
SRR20011443	0~15	SAMN29547887	Illumina NovaSeq 6000	300	2018-08-18	39.004	-123.086	North America	USA:California
SRR20011444	0~15	SAMN29547886	Illumina NovaSeq 6000	300	2018-08-18	39.004	-123.086	North America	USA:California
SRR20011445	0~15	SAMN29547885	Illumina NovaSeq 6000	300	2018-08-18	39.004	-123.086	North America	USA:California
SRR20011446	0~15	SAMN29547884	Illumina NovaSeq 6000	300	2018-08-18	39.004	-123.086	North America	USA:California
SRR20011447	0~15	SAMN29547883	Illumina NovaSeq 6000	300	2018-08-18	39.004	-123.086	North America	USA:California
SRR20011448	0~15	SAMN29547882	Illumina NovaSeq 6000	300	2018-08-18	39.004	-123.086	North America	USA:California
SRR20011449	0~15	SAMN29548090	Illumina NovaSeq 6000	300	2018-08-18	39.004	-123.086	North America	USA:California
SRR20011450	0~15	SAMN29548089	Illumina NovaSeq 6000	300	2018-08-18	39.004	-123.086	North America	USA:California
SRR20011451	0~15	SAMN29548088	Illumina NovaSeq 6000	300	2018-08-18	39.004	-123.086	North America	USA:California
SRR20011452	0~15	SAMN29547881	Illumina NovaSeq 6000	300	2018-08-18	39.004	-123.086	North America	USA:California
SRR20011453	0~15	SAMN29548087	Illumina NovaSeq 6000	300	2018-08-18	39.004	-123.086	North America	USA:California
SRR20011454	0~15	SAMN29548086	Illumina NovaSeq 6000	300	2018-08-18	39.004	-123.086	North America	USA:California
SRR20011455	0~15	SAMN29548085	Illumina NovaSeq 6000	300	2018-08-18	39.004	-123.086	North America	USA:California
SRR20011456	0~15	SAMN29548084	Illumina NovaSeq 6000	300	2018-08-18	39.004	-123.086	North America	USA:California
SRR20011457	0~15	SAMN29548083	Illumina NovaSeq 6000	300	2018-08-18	39.004	-123.086	North America	USA:California
SRR20011458	0~15	SAMN29548082	Illumina NovaSeq 6000	300	2018-08-18	39.004	-123.086	North America	USA:California
SRR20011459	0~15	SAMN29548081	Illumina NovaSeq 6000	300	2018-08-18	39.004	-123.086	North America	USA:California
SRR20011460	0~15	SAMN29548080	Illumina NovaSeq 6000	300	2018-08-18	39.004	-123.086	North America	USA:California
SRR20011461	0~15	SAMN29548079	Illumina NovaSeq 6000	300	2018-08-18	39.004	-123.086	North America	USA:California
SRR20011462	0~15	SAMN29548078	Illumina NovaSeq 6000	300	2018-08-18	39.004	-123.086	North America	USA:California
SRR20011463	0~15	SAMN29547880	Illumina NovaSeq 6000	300	2018-08-18	39.004	-123.086	North America	USA:California
SRR20011464	0~15	SAMN29548077	Illumina NovaSeq 6000	300	2018-08-18	39.004	-123.086	North America	USA:California
SRR20011465	0~15	SAMN29548076	Illumina NovaSeq 6000	300	2018-08-18	39.004	-123.086	North America	USA:California
SRR20011466	0~15	SAMN29548075	Illumina NovaSeq 6000	300	2018-08-18	39.004	-123.086	North America	USA:California
SRR20011467	0~15	SAMN29548074	Illumina NovaSeq 6000	300	2018-08-18	39.004	-123.086	North America	USA:California
SRR20011468	0~15	SAMN29548073	Illumina NovaSeq 6000	300	2018-08-18	39.004	-123.086	North America	USA:California
SRR20011469	0~15	SAMN29548072	Illumina NovaSeq 6000	300	2018-08-18	39.004	-123.086	North America	USA:California
SRR20011470	0~15	SAMN29548071	Illumina NovaSeq 6000	300	2018-08-18	39.004	-123.086	North America	USA:California
SRR20011471	0~15	SAMN29547919	Illumina NovaSeq 6000	300	2018-08-18	39.004	-123.086	North America	USA:California
SRR20011472	0~15	SAMN29547918	Illumina NovaSeq 6000	300	2018-08-18	39.004	-123.086	North America	USA:California
SRR20011473	0~15	SAMN29547864	Illumina NovaSeq 6000	300	2018-08-18	39.004	-123.086	North America	USA:California
SRR20011474	0~15	SAMN29547917	Illumina NovaSeq 6000	300	2018-08-18	39.004	-123.086	North America	USA:California
SRR20011475	0~15	SAMN29547916	Illumina NovaSeq 6000	300	2018-08-18	39.004	-123.086	North America	USA:California
SRR20011476	0~15	SAMN29547915	Illumina NovaSeq 6000	300	2018-08-18	39.004	-123.086	North America	USA:California
SRR20011477	0~15	SAMN29547914	Illumina NovaSeq 6000	300	2018-08-18	39.004	-123.086	North America	USA:California
SRR20011478	0~15	SAMN29547913	Illumina NovaSeq 6000	300	2018-08-18	39.004	-123.086	North America	USA:California
SRR20011479	0~15	SAMN29547912	Illumina NovaSeq 6000	300	2018-08-18	39.004	-123.086	North America	USA:California
SRR20011480	0~15	SAMN29547911	Illumina NovaSeq 6000	300	2018-08-18	39.004	-123.086	North America	USA:California
SRR20011481	0~15	SAMN29547910	Illumina NovaSeq 6000	300	2018-08-18	39.004	-123.086	North America	USA:California
SRR20011482	0~15	SAMN29547909	Illumina NovaSeq 6000	300	2018-08-18	39.004	-123.086	North America	USA:California
SRR20011483	0~15	SAMN29547908	Illumina NovaSeq 6000	300	2018-08-18	39.004	-123.086	North America	USA:California
SRR20011484	0~15	SAMN29547863	Illumina NovaSeq 6000	300	2018-08-18	39.004	-123.086	North America	USA:California
SRR20011485	0~15	SAMN29547907	Illumina NovaSeq 6000	300	2018-08-18	39.004	-123.086	North America	USA:California
SRR20011486	0~15	SAMN29547906	Illumina NovaSeq 6000	300	2018-08-18	39.004	-123.086	North America	USA:California
SRR20011487	0~15	SAMN29547905	Illumina NovaSeq 6000	300	2018-08-18	39.004	-123.086	North America	USA:California
SRR20011488	0~15	SAMN29547904	Illumina NovaSeq 6000	300	2018-08-18	39.004	-123.086	North America	USA:California
SRR20011489	0~15	SAMN29547903	Illumina NovaSeq 6000	300	2018-08-18	39.004	-123.086	North America	USA:California
SRR20011490	0~15	SAMN29547902	Illumina NovaSeq 6000	300	2018-08-18	39.004	-123.086	North America	USA:California
SRR20011491	0~15	SAMN29547901	Illumina NovaSeq 6000	300	2018-08-18	39.004	-123.086	North America	USA:California
SRR20011492	0~15	SAMN29547900	Illumina NovaSeq 6000	300	2018-08-18	39.004	-123.086	North America	USA:California
SRR20011493	0~15	SAMN29547899	Illumina NovaSeq 6000	300	2018-08-18	39.004	-123.086	North America	USA:California
SRR20011494	0~15	SAMN29547898	Illumina NovaSeq 6000	300	2018-08-18	39.004	-123.086	North America	USA:California
SRR20011495	0~15	SAMN29547862	Illumina NovaSeq 6000	300	2018-08-18	39.004	-123.086	North America	USA:California
SRR20011496	0~15	SAMN29547897	Illumina NovaSeq 6000	300	2018-08-18	39.004	-123.086	North America	USA:California
SRR20011497	0~15	SAMN29547896	Illumina NovaSeq 6000	300	2018-08-18	39.004	-123.086	North America	USA:California
SRR20011498	0~15	SAMN29547895	Illumina NovaSeq 6000	300	2018-08-18	39.004	-123.086	North America	USA:California
SRR20011499	0~15	SAMN29547894	Illumina NovaSeq 6000	300	2018-08-18	39.004	-123.086	North America	USA:California
SRR20011500	0~15	SAMN29547893	Illumina NovaSeq 6000	300	2018-08-18	39.004	-123.086	North America	USA:California
SRR20011501	0~15	SAMN29547892	Illumina NovaSeq 6000	300	2018-08-18	39.004	-123.086	North America	USA:California
SRR20011502	0~15	SAMN29547891	Illumina NovaSeq 6000	300	2018-08-18	39.004	-123.086	North America	USA:California
SRR20011503	0~15	SAMN29548042	Illumina NovaSeq 6000	300	2018-08-18	39.004	-123.086	North America	USA:California
SRR20011504	0~15	SAMN29548041	Illumina NovaSeq 6000	300	2018-08-18	39.004	-123.086	North America	USA:California
SRR20011505	0~15	SAMN29548040	Illumina NovaSeq 6000	300	2018-08-18	39.004	-123.086	North America	USA:California
SRR20011506	0~15	SAMN29548039	Illumina NovaSeq 6000	300	2018-08-18	39.004	-123.086	North America	USA:California
SRR20011507	0~15	SAMN29548038	Illumina NovaSeq 6000	300	2018-08-18	39.004	-123.086	North America	USA:California
SRR20011508	0~15	SAMN29547876	Illumina NovaSeq 6000	300	2018-08-18	39.004	-123.086	North America	USA:California
SRR20011509	0~15	SAMN29548037	Illumina NovaSeq 6000	300	2018-08-18	39.004	-123.086	North America	USA:California
SRR20011510	0~15	SAMN29548036	Illumina NovaSeq 6000	300	2018-08-18	39.004	-123.086	North America	USA:California
SRR20011511	0~15	SAMN29548035	Illumina NovaSeq 6000	300	2018-08-18	39.004	-123.086	North America	USA:California
SRR20011512	0~15	SAMN29548034	Illumina NovaSeq 6000	300	2018-08-18	39.004	-123.086	North America	USA:California
SRR20011513	0~15	SAMN29548033	Illumina NovaSeq 6000	300	2018-08-18	39.004	-123.086	North America	USA:California
SRR20011514	0~15	SAMN29548032	Illumina NovaSeq 6000	300	2018-08-18	39.004	-123.086	North America	USA:California
SRR20011515	0~15	SAMN29548031	Illumina NovaSeq 6000	300	2018-08-18	39.004	-123.086	North America	USA:California
SRR20011516	0~15	SAMN29548030	Illumina NovaSeq 6000	300	2018-08-18	39.004	-123.086	North America	USA:California
SRR20011517	0~15	SAMN29548029	Illumina NovaSeq 6000	300	2018-08-18	39.004	-123.086	North America	USA:California
SRR20011518	0~15	SAMN29548028	Illumina NovaSeq 6000	300	2018-08-18	39.004	-123.086	North America	USA:California
SRR20011519	0~15	SAMN29547875	Illumina NovaSeq 6000	300	2018-08-18	39.004	-123.086	North America	USA:California
SRR20011520	0~15	SAMN29548027	Illumina NovaSeq 6000	300	2018-08-18	39.004	-123.086	North America	USA:California
SRR20011521	0~15	SAMN29548026	Illumina NovaSeq 6000	300	2018-08-18	39.004	-123.086	North America	USA:California
SRR20011522	0~15	SAMN29548025	Illumina NovaSeq 6000	300	2018-08-18	39.004	-123.086	North America	USA:California
SRR20011523	0~15	SAMN29548024	Illumina NovaSeq 6000	300	2018-08-18	39.004	-123.086	North America	USA:California
SRR20011524	0~15	SAMN29548023	Illumina NovaSeq 6000	300	2018-08-18	39.004	-123.086	North America	USA:California
SRR20011525	0~15	SAMN29548022	Illumina NovaSeq 6000	300	2018-08-18	39.004	-123.086	North America	USA:California
SRR20011526	0~15	SAMN29548021	Illumina NovaSeq 6000	300	2018-08-18	39.004	-123.086	North America	USA:California
SRR20011527	0~15	SAMN29548020	Illumina NovaSeq 6000	300	2018-08-18	39.004	-123.086	North America	USA:California
SRR20011528	0~15	SAMN29548019	Illumina NovaSeq 6000	300	2018-08-18	39.004	-123.086	North America	USA:California
SRR20011529	0~15	SAMN29548018	Illumina NovaSeq 6000	300	2018-08-18	39.004	-123.086	North America	USA:California
SRR20011530	0~15	SAMN29547874	Illumina NovaSeq 6000	300	2018-08-18	39.004	-123.086	North America	USA:California
SRR20011531	0~15	SAMN29548017	Illumina NovaSeq 6000	300	2018-08-18	39.004	-123.086	North America	USA:California
SRR20011532	0~15	SAMN29548016	Illumina NovaSeq 6000	300	2018-08-18	39.004	-123.086	North America	USA:California
SRR20011533	0~15	SAMN29548015	Illumina NovaSeq 6000	300	2018-08-18	39.004	-123.086	North America	USA:California
SRR20011534	0~15	SAMN29548014	Illumina NovaSeq 6000	300	2018-08-18	39.004	-123.086	North America	USA:California
SRR20011535	0~15	SAMN29548013	Illumina NovaSeq 6000	300	2018-08-18	39.004	-123.086	North America	USA:California
SRR20011536	0~15	SAMN29548012	Illumina NovaSeq 6000	300	2018-08-18	39.004	-123.086	North America	USA:California
SRR20011537	0~15	SAMN29548011	Illumina NovaSeq 6000	300	2018-08-18	39.004	-123.086	North America	USA:California
SRR20011538	0~15	SAMN29548010	Illumina NovaSeq 6000	300	2018-08-18	39.004	-123.086	North America	USA:California
SRR20011539	0~15	SAMN29548009	Illumina NovaSeq 6000	300	2018-08-18	39.004	-123.086	North America	USA:California
SRR20011540	0~15	SAMN29548008	Illumina NovaSeq 6000	300	2018-08-18	39.004	-123.086	North America	USA:California
SRR20011541	0~15	SAMN29547873	Illumina NovaSeq 6000	300	2018-08-18	39.004	-123.086	North America	USA:California
SRR20011542	0~15	SAMN29548007	Illumina NovaSeq 6000	300	2018-08-18	39.004	-123.086	North America	USA:California
SRR20011543	0~15	SAMN29548006	Illumina NovaSeq 6000	300	2018-08-18	39.004	-123.086	North America	USA:California
SRR20011544	0~15	SAMN29548005	Illumina NovaSeq 6000	300	2018-08-18	39.004	-123.086	North America	USA:California
SRR20011545	0~15	SAMN29548004	Illumina NovaSeq 6000	300	2018-08-18	39.004	-123.086	North America	USA:California
SRR20011546	0~15	SAMN29548003	Illumina NovaSeq 6000	300	2018-08-18	39.004	-123.086	North America	USA:California
SRR20011547	0~15	SAMN29548002	Illumina NovaSeq 6000	300	2018-08-18	39.004	-123.086	North America	USA:California
SRR20011548	0~15	SAMN29548001	Illumina NovaSeq 6000	300	2018-08-18	39.004	-123.086	North America	USA:California
SRR20011549	0~15	SAMN29548000	Illumina NovaSeq 6000	300	2018-08-18	39.004	-123.086	North America	USA:California
SRR20011550	0~15	SAMN29547999	Illumina NovaSeq 6000	300	2018-08-18	39.004	-123.086	North America	USA:California
SRR20011551	0~15	SAMN29547998	Illumina NovaSeq 6000	300	2018-08-18	39.004	-123.086	North America	USA:California
SRR20011552	0~15	SAMN29547872	Illumina NovaSeq 6000	300	2018-08-18	39.004	-123.086	North America	USA:California
SRR20011553	0~15	SAMN29547997	Illumina NovaSeq 6000	300	2018-08-18	39.004	-123.086	North America	USA:California
SRR20011554	0~15	SAMN29547996	Illumina NovaSeq 6000	300	2018-08-18	39.004	-123.086	North America	USA:California
SRR20011555	0~15	SAMN29547995	Illumina NovaSeq 6000	300	2018-08-18	39.004	-123.086	North America	USA:California
SRR20011556	0~15	SAMN29547994	Illumina NovaSeq 6000	300	2018-08-18	39.004	-123.086	North America	USA:California
SRR20011557	0~15	SAMN29547993	Illumina NovaSeq 6000	300	2018-08-18	39.004	-123.086	North America	USA:California
SRR20011558	0~15	SAMN29547992	Illumina NovaSeq 6000	300	2018-08-18	39.004	-123.086	North America	USA:California
SRR20011559	0~15	SAMN29547991	Illumina NovaSeq 6000	300	2018-08-18	39.004	-123.086	North America	USA:California
SRR20011560	0~15	SAMN29547990	Illumina NovaSeq 6000	300	2018-08-18	39.004	-123.086	North America	USA:California
SRR20011561	0~15	SAMN29547989	Illumina NovaSeq 6000	300	2018-08-18	39.004	-123.086	North America	USA:California
SRR20011562	0~15	SAMN29547988	Illumina NovaSeq 6000	300	2018-08-18	39.004	-123.086	North America	USA:California
SRR20011563	0~15	SAMN29547871	Illumina NovaSeq 6000	300	2018-08-18	39.004	-123.086	North America	USA:California
SRR20011564	0~15	SAMN29547987	Illumina NovaSeq 6000	300	2018-08-18	39.004	-123.086	North America	USA:California
SRR20011565	0~15	SAMN29547986	Illumina NovaSeq 6000	300	2018-08-18	39.004	-123.086	North America	USA:California
SRR20011566	0~15	SAMN29547985	Illumina NovaSeq 6000	300	2018-08-18	39.004	-123.086	North America	USA:California
SRR20011567	0~15	SAMN29547948	Illumina NovaSeq 6000	300	2018-08-18	39.004	-123.086	North America	USA:California
SRR20011568	0~15	SAMN29547867	Illumina NovaSeq 6000	300	2018-08-18	39.004	-123.086	North America	USA:California
SRR20011569	0~15	SAMN29547947	Illumina NovaSeq 6000	300	2018-08-18	39.004	-123.086	North America	USA:California
SRR20011570	0~15	SAMN29547946	Illumina NovaSeq 6000	300	2018-08-18	39.004	-123.086	North America	USA:California
SRR20011571	0~15	SAMN29547945	Illumina NovaSeq 6000	300	2018-08-18	39.004	-123.086	North America	USA:California
SRR20011572	0~15	SAMN29547944	Illumina NovaSeq 6000	300	2018-08-18	39.004	-123.086	North America	USA:California
SRR20011573	0~15	SAMN29547943	Illumina NovaSeq 6000	300	2018-08-18	39.004	-123.086	North America	USA:California
SRR20011574	0~15	SAMN29547942	Illumina NovaSeq 6000	300	2018-08-18	39.004	-123.086	North America	USA:California
SRR20011575	0~15	SAMN29547941	Illumina NovaSeq 6000	300	2018-08-18	39.004	-123.086	North America	USA:California
SRR20011576	0~15	SAMN29547940	Illumina NovaSeq 6000	300	2018-08-18	39.004	-123.086	North America	USA:California
SRR20011577	0~15	SAMN29547939	Illumina NovaSeq 6000	300	2018-08-18	39.004	-123.086	North America	USA:California
SRR20011578	0~15	SAMN29547938	Illumina NovaSeq 6000	300	2018-08-18	39.004	-123.086	North America	USA:California
SRR20011579	0~15	SAMN29547866	Illumina NovaSeq 6000	300	2018-08-18	39.004	-123.086	North America	USA:California
SRR20011580	0~15	SAMN29547937	Illumina NovaSeq 6000	300	2018-08-18	39.004	-123.086	North America	USA:California
SRR20011581	0~15	SAMN29547936	Illumina NovaSeq 6000	300	2018-08-18	39.004	-123.086	North America	USA:California
SRR20011582	0~15	SAMN29547935	Illumina NovaSeq 6000	300	2018-08-18	39.004	-123.086	North America	USA:California
SRR20011583	0~15	SAMN29547934	Illumina NovaSeq 6000	300	2018-08-18	39.004	-123.086	North America	USA:California
SRR20011584	0~15	SAMN29547933	Illumina NovaSeq 6000	300	2018-08-18	39.004	-123.086	North America	USA:California
SRR20011585	0~15	SAMN29547932	Illumina NovaSeq 6000	300	2018-08-18	39.004	-123.086	North America	USA:California
SRR20011586	0~15	SAMN29547931	Illumina NovaSeq 6000	300	2018-08-18	39.004	-123.086	North America	USA:California
SRR20011587	0~15	SAMN29547930	Illumina NovaSeq 6000	300	2018-08-18	39.004	-123.086	North America	USA:California
SRR20011588	0~15	SAMN29547929	Illumina NovaSeq 6000	300	2018-08-18	39.004	-123.086	North America	USA:California
SRR20011589	0~15	SAMN29547928	Illumina NovaSeq 6000	300	2018-08-18	39.004	-123.086	North America	USA:California
SRR20011590	0~15	SAMN29547865	Illumina NovaSeq 6000	300	2018-08-18	39.004	-123.086	North America	USA:California
SRR20011591	0~15	SAMN29547927	Illumina NovaSeq 6000	300	2018-08-18	39.004	-123.086	North America	USA:California
SRR20011592	0~15	SAMN29547926	Illumina NovaSeq 6000	300	2018-08-18	39.004	-123.086	North America	USA:California
SRR20011593	0~15	SAMN29547925	Illumina NovaSeq 6000	300	2018-08-18	39.004	-123.086	North America	USA:California
SRR20011594	0~15	SAMN29547924	Illumina NovaSeq 6000	300	2018-08-18	39.004	-123.086	North America	USA:California
SRR20011595	0~15	SAMN29547923	Illumina NovaSeq 6000	300	2018-08-18	39.004	-123.086	North America	USA:California
SRR20011596	0~15	SAMN29547922	Illumina NovaSeq 6000	300	2018-08-18	39.004	-123.086	North America	USA:California
SRR20011597	0~15	SAMN29547921	Illumina NovaSeq 6000	300	2018-08-18	39.004	-123.086	North America	USA:California
SRR20011598	0~15	SAMN29547920	Illumina NovaSeq 6000	300	2018-08-18	39.004	-123.086	North America	USA:California
SRR20011599	0~15	SAMN29548070	Illumina NovaSeq 6000	300	2018-08-18	39.004	-123.086	North America	USA:California
SRR20011600	0~15	SAMN29548069	Illumina NovaSeq 6000	300	2018-08-18	39.004	-123.086	North America	USA:California
SRR20011601	0~15	SAMN29548068	Illumina NovaSeq 6000	300	2018-08-18	39.004	-123.086	North America	USA:California
SRR20011602	0~15	SAMN29547879	Illumina NovaSeq 6000	300	2018-08-18	39.004	-123.086	North America	USA:California
SRR20011603	0~15	SAMN29548067	Illumina NovaSeq 6000	300	2018-08-18	39.004	-123.086	North America	USA:California
SRR20011604	0~15	SAMN29548066	Illumina NovaSeq 6000	300	2018-08-18	39.004	-123.086	North America	USA:California
SRR20011605	0~15	SAMN29548065	Illumina NovaSeq 6000	300	2018-08-18	39.004	-123.086	North America	USA:California
SRR20011606	0~15	SAMN29548064	Illumina NovaSeq 6000	300	2018-08-18	39.004	-123.086	North America	USA:California
SRR20011607	0~15	SAMN29548063	Illumina NovaSeq 6000	300	2018-08-18	39.004	-123.086	North America	USA:California
SRR20011608	0~15	SAMN29548062	Illumina NovaSeq 6000	300	2018-08-18	39.004	-123.086	North America	USA:California
SRR20011609	0~15	SAMN29548061	Illumina NovaSeq 6000	300	2018-08-18	39.004	-123.086	North America	USA:California
SRR20011610	0~15	SAMN29548060	Illumina NovaSeq 6000	300	2018-08-18	39.004	-123.086	North America	USA:California
SRR20011611	0~15	SAMN29548059	Illumina NovaSeq 6000	300	2018-08-18	39.004	-123.086	North America	USA:California
SRR20011612	0~15	SAMN29548058	Illumina NovaSeq 6000	300	2018-08-18	39.004	-123.086	North America	USA:California
SRR20011613	0~15	SAMN29547878	Illumina NovaSeq 6000	300	2018-08-18	39.004	-123.086	North America	USA:California
SRR20011614	0~15	SAMN29547860	Illumina NovaSeq 6000	300	2018-08-18	39.004	-123.086	North America	USA:California
SRR20011615	0~15	SAMN29548057	Illumina NovaSeq 6000	300	2018-08-18	39.004	-123.086	North America	USA:California
SRR20011616	0~15	SAMN29548056	Illumina NovaSeq 6000	300	2018-08-18	39.004	-123.086	North America	USA:California
SRR20011617	0~15	SAMN29548055	Illumina NovaSeq 6000	300	2018-08-18	39.004	-123.086	North America	USA:California
SRR20011618	0~15	SAMN29548054	Illumina NovaSeq 6000	300	2018-08-18	39.004	-123.086	North America	USA:California
SRR20011619	0~15	SAMN29548053	Illumina NovaSeq 6000	300	2018-08-18	39.004	-123.086	North America	USA:California
SRR20011620	0~15	SAMN29548052	Illumina NovaSeq 6000	300	2018-08-18	39.004	-123.086	North America	USA:California
SRR20011621	0~15	SAMN29548051	Illumina NovaSeq 6000	300	2018-08-18	39.004	-123.086	North America	USA:California
SRR20011622	0~15	SAMN29548050	Illumina NovaSeq 6000	300	2018-08-18	39.004	-123.086	North America	USA:California
SRR20011623	0~15	SAMN29548049	Illumina NovaSeq 6000	300	2018-08-18	39.004	-123.086	North America	USA:California
SRR20011624	0~15	SAMN29548048	Illumina NovaSeq 6000	300	2018-08-18	39.004	-123.086	North America	USA:California
SRR20011625	0~15	SAMN29547877	Illumina NovaSeq 6000	300	2018-08-18	39.004	-123.086	North America	USA:California
SRR20011626	0~15	SAMN29548047	Illumina NovaSeq 6000	300	2018-08-18	39.004	-123.086	North America	USA:California
SRR20011627	0~15	SAMN29548046	Illumina NovaSeq 6000	300	2018-08-18	39.004	-123.086	North America	USA:California
SRR20011628	0~15	SAMN29548045	Illumina NovaSeq 6000	300	2018-08-18	39.004	-123.086	North America	USA:California
SRR20011629	0~15	SAMN29548044	Illumina NovaSeq 6000	300	2018-08-18	39.004	-123.086	North America	USA:California
SRR20011630	0~15	SAMN29548043	Illumina NovaSeq 6000	300	2018-08-18	39.004	-123.086	North America	USA:California
SRR20011631	0~15	SAMN29547984	Illumina NovaSeq 6000	300	2018-08-18	39.004	-123.086	North America	USA:California
SRR20011632	0~15	SAMN29547983	Illumina NovaSeq 6000	300	2018-08-18	39.004	-123.086	North America	USA:California
SRR20011633	0~15	SAMN29547982	Illumina NovaSeq 6000	300	2018-08-18	39.004	-123.086	North America	USA:California
SRR20011634	0~15	SAMN29547981	Illumina NovaSeq 6000	300	2018-08-18	39.004	-123.086	North America	USA:California
SRR20011635	0~15	SAMN29547980	Illumina NovaSeq 6000	300	2018-08-18	39.004	-123.086	North America	USA:California
SRR20011636	0~15	SAMN29547979	Illumina NovaSeq 6000	300	2018-08-18	39.004	-123.086	North America	USA:California
SRR20011637	0~15	SAMN29547978	Illumina NovaSeq 6000	300	2018-08-18	39.004	-123.086	North America	USA:California
SRR20011638	0~15	SAMN29547870	Illumina NovaSeq 6000	300	2018-08-18	39.004	-123.086	North America	USA:California
SRR20011639	0~15	SAMN29547977	Illumina NovaSeq 6000	300	2018-08-18	39.004	-123.086	North America	USA:California
SRR20011640	0~15	SAMN29547976	Illumina NovaSeq 6000	300	2018-08-18	39.004	-123.086	North America	USA:California
SRR20011641	0~15	SAMN29547975	Illumina NovaSeq 6000	300	2018-08-18	39.004	-123.086	North America	USA:California
SRR20011642	0~15	SAMN29547974	Illumina NovaSeq 6000	300	2018-08-18	39.004	-123.086	North America	USA:California
SRR20011643	0~15	SAMN29547973	Illumina NovaSeq 6000	300	2018-08-18	39.004	-123.086	North America	USA:California
SRR20011644	0~15	SAMN29547972	Illumina NovaSeq 6000	300	2018-08-18	39.004	-123.086	North America	USA:California
SRR20011645	0~15	SAMN29547971	Illumina NovaSeq 6000	300	2018-08-18	39.004	-123.086	North America	USA:California
SRR20011646	0~15	SAMN29547970	Illumina NovaSeq 6000	300	2018-08-18	39.004	-123.086	North America	USA:California
SRR20011647	0~15	SAMN29547969	Illumina NovaSeq 6000	300	2018-08-18	39.004	-123.086	North America	USA:California
SRR20011648	0~15	SAMN29547968	Illumina NovaSeq 6000	300	2018-08-18	39.004	-123.086	North America	USA:California
SRR20011649	0~15	SAMN29547869	Illumina NovaSeq 6000	300	2018-08-18	39.004	-123.086	North America	USA:California
SRR20011650	0~15	SAMN29547967	Illumina NovaSeq 6000	300	2018-08-18	39.004	-123.086	North America	USA:California
SRR20011651	0~15	SAMN29547966	Illumina NovaSeq 6000	300	2018-08-18	39.004	-123.086	North America	USA:California
SRR20011652	0~15	SAMN29547965	Illumina NovaSeq 6000	300	2018-08-18	39.004	-123.086	North America	USA:California
SRR20011653	0~15	SAMN29547964	Illumina NovaSeq 6000	300	2018-08-18	39.004	-123.086	North America	USA:California
SRR20011654	0~15	SAMN29547963	Illumina NovaSeq 6000	300	2018-08-18	39.004	-123.086	North America	USA:California
SRR20011655	0~15	SAMN29547962	Illumina NovaSeq 6000	300	2018-08-18	39.004	-123.086	North America	USA:California
SRR20011656	0~15	SAMN29547961	Illumina NovaSeq 6000	300	2018-08-18	39.004	-123.086	North America	USA:California
SRR20011657	0~15	SAMN29547960	Illumina NovaSeq 6000	300	2018-08-18	39.004	-123.086	North America	USA:California
SRR20011658	0~15	SAMN29547959	Illumina NovaSeq 6000	300	2018-08-18	39.004	-123.086	North America	USA:California
SRR20011659	0~15	SAMN29547958	Illumina NovaSeq 6000	300	2018-08-18	39.004	-123.086	North America	USA:California
SRR20011660	0~15	SAMN29547868	Illumina NovaSeq 6000	300	2018-08-18	39.004	-123.086	North America	USA:California
SRR20011661	0~15	SAMN29547859	Illumina NovaSeq 6000	300	2018-08-18	39.004	-123.086	North America	USA:California
SRR20011662	0~15	SAMN29547858	Illumina NovaSeq 6000	300	2018-08-18	39.004	-123.086	North America	USA:California
SRR2459896	NA	SAMN04092622	Illumina HiSeq 2500	250	2009-09-10	34.44	113.42	Asia	China: Henan
SRR2481862	NA	SAMN04092620	Illumina HiSeq 2500	250	2009-09-10	34.44	113.42	Asia	China: Henan
SRR2546421	NA	SAMN04116728	Illumina HiSeq 2000	502	2013-08-20	34.09	-118.43	North America	USA: Angelo\, CA
SRR2546422	NA	SAMN04116729	Illumina HiSeq 2000	502	2013-08-20	34.09	-118.43	North America	USA: Angelo\, CA
SRR2546423	NA	SAMN04116730	Illumina HiSeq 2000	502	2013-08-20	34.09	-118.43	North America	USA: Angelo\, CA
SRR2546425	NA	SAMN04116732	Illumina HiSeq 2000	502	2013-08-20	34.09	-118.43	North America	USA: Angelo\, CA
SRR2546426	NA	SAMN04116733	Illumina HiSeq 2000	502	2013-08-20	34.09	-118.43	North America	USA: Angelo\, CA
SRR2546427	NA	SAMN04116734	Illumina HiSeq 2000	502	2013-08-20	34.09	-118.43	North America	USA: Angelo\, CA
SRR2546428	NA	SAMN04116735	Illumina HiSeq 2000	502	2013-08-20	34.09	-118.43	North America	USA: Angelo\, CA
SRR2546429	NA	SAMN04116736	Illumina HiSeq 2000	502	2013-08-20	34.09	-118.43	North America	USA: Angelo\, CA
SRR2546430	NA	SAMN04116737	Illumina HiSeq 2000	502	2013-08-20	34.09	-118.43	North America	USA: Angelo\, CA
SRR2844600	10~15	SAMN04191402	Illumina HiSeq 2000	502	2013-11-01	8.5	76.7	Asia	India: Kerala
SRR2844601	10~15	SAMN04191404	Illumina HiSeq 2000	502	2014-01-01	8.5	76.7	Asia	India: Kerala
SRR2844602	10~15	SAMN04191405	Illumina HiSeq 2000	502	2014-01-01	8.5	76.7	Asia	India: Kerala
SRR2844616	10~15	SAMN04191406	Illumina HiSeq 2000	502	2014-02-01	8.5	76.7	Asia	India: Kerala
SRR2962480	NA	SAMN04013418	Illumina HiSeq 2000	202	2014-02-01	23.39	120.48	Asia	Taiwan: Nantou
SRR3569623	NA	SAMN04515820	Illumina MiSeq	294	2014-07-01	-33.9179	151.235	Oceania	Australia: Sydney
SRR3569832	NA	SAMN04515822	Illumina MiSeq	296	2014-07-01	-33.9179	151.235	Oceania	Australia: Sydney
SRR3569833	NA	SAMN04515824	Illumina MiSeq	298	2014-07-01	-33.9179	151.235	Oceania	Australia: Sydney
SRR3591641	NA	SAMN05172715	Illumina HiSeq 2500	178	2016-01-01	42.3261	-71.1493	North America	USA: Cambridge
SRR3591643	NA	SAMN05172725	Illumina HiSeq 2500	182	2016-01-01	42.3261	-71.1493	North America	USA: Cambridge
SRR3591644	NA	SAMN05172726	Illumina HiSeq 2500	165	2016-01-01	42.3261	-71.1493	North America	USA: Cambridge
SRR3591645	NA	SAMN05172727	Illumina HiSeq 2500	170	2016-01-01	42.3261	-71.1493	North America	USA: Cambridge
SRR3591646	NA	SAMN05172716	Illumina HiSeq 2500	170	2016-01-01	42.3261	-71.1493	North America	USA: Cambridge
SRR3591647	NA	SAMN05172717	Illumina HiSeq 2500	172	2016-01-01	42.3261	-71.1493	North America	USA: Cambridge
SRR3591648	NA	SAMN05172718	Illumina HiSeq 2500	175	2016-01-01	42.3261	-71.1493	North America	USA: Cambridge
SRR3591649	NA	SAMN05172719	Illumina HiSeq 2500	161	2016-01-01	42.3261	-71.1493	North America	USA: Cambridge
SRR3591650	NA	SAMN05172720	Illumina HiSeq 2500	174	2016-01-01	42.3261	-71.1493	North America	USA: Cambridge
SRR3591651	NA	SAMN05172721	Illumina HiSeq 2500	172	2016-01-01	42.3261	-71.1493	North America	USA: Cambridge
SRR3591652	NA	SAMN05172722	Illumina HiSeq 2500	184	2016-01-01	42.3261	-71.1493	North America	USA: Cambridge
SRR3591653	NA	SAMN05172723	Illumina HiSeq 2500	177	2016-01-01	42.3261	-71.1493	North America	USA: Cambridge
SRR3591800	NA	SAMN05170379	NextSeq 500	295	2016-04-27	-25.0255	152.38	Oceania	Australia: Bundaberg\, Queensland
SRR3592089	NA	SAMN05170380	NextSeq 500	297	2016-04-27	-25.0255	152.38	Oceania	Australia: Bundaberg\, Queensland
SRR3592090	NA	SAMN05170381	NextSeq 500	297	2016-04-27	-25.0255	152.38	Oceania	Australia: Bundaberg\, Queensland
SRR3592108	NA	SAMN05170382	NextSeq 500	297	2016-04-27	-25.0255	152.38	Oceania	Australia: Bundaberg\, Queensland
SRR3601979	NA	SAMN05170383	NextSeq 500	298	2016-04-27	-25.0255	152.38	Oceania	Australia: Bundaberg\, Queensland
SRR3601981	NA	SAMN05170384	NextSeq 500	296	2016-04-27	-25.0255	152.38	Oceania	Australia: Bundaberg\, Queensland
SRR3601982	NA	SAMN05170385	NextSeq 500	297	2016-04-27	-25.0255	152.38	Oceania	Australia: Bundaberg\, Queensland
SRR3601984	NA	SAMN05170386	NextSeq 500	297	2016-04-27	-25.0255	152.38	Oceania	Australia: Bundaberg\, Queensland
SRR3601986	NA	SAMN05170388	NextSeq 500	292	2016-04-27	-25.0255	152.38	Oceania	Australia: Bundaberg\, Queensland
SRR3601987	NA	SAMN05170389	NextSeq 500	298	2016-04-27	-25.0255	152.38	Oceania	Australia: Bundaberg\, Queensland
SRR3601989	NA	SAMN05170390	NextSeq 500	297	2016-04-27	-25.0255	152.38	Oceania	Australia: Bundaberg\, Queensland
SRR3954462	NA	SAMN05422225	Illumina HiSeq 2000	300	2008-12-31	38.993	-123.067	North America	USA:Hopland\, California
SRR3954463	NA	SAMN05422225	Illumina HiSeq 2000	300	2008-12-31	38.993	-123.067	North America	USA:Hopland\, California
SRR3954464	NA	SAMN05422225	Illumina HiSeq 2000	300	2008-12-31	38.993	-123.067	North America	USA:Hopland\, California
SRR3954465	NA	SAMN05422225	Illumina HiSeq 2000	300	2008-12-31	38.993	-123.067	North America	USA:Hopland\, California
SRR3954466	NA	SAMN05422225	Illumina HiSeq 2000	300	2008-12-31	38.993	-123.067	North America	USA:Hopland\, California
SRR3954467	NA	SAMN05422225	Illumina HiSeq 2000	300	2008-12-31	38.993	-123.067	North America	USA:Hopland\, California
SRR3972293	NA	SAMN05422144	Illumina HiSeq 2000	300	2009-05-10	18	-65	North America	Puerto Rico:Luquillo Experimental Forest Soil\, Puerto Rico
SRR3973802	NA	SAMN05422161	Illumina HiSeq 2000	300	2009-05-06	18	-65	North America	Puerto Rico:Luquillo Experimental Forest Soil\, Puerto Rico
SRR3974375	NA	SAMN05421701	Illumina HiSeq 2000	300	2009-05-10	18	-65	North America	Puerto Rico:Luquillo Experimental Forest Soil\, Puerto Rico
SRR3974376	NA	SAMN05421912	Illumina HiSeq 2000	300	2009-12-13	18	-65	North America	Puerto Rico:Luquillo Experimental Forest Soil\, Puerto Rico
SRR3974377	NA	SAMN05422145	Illumina HiSeq 2000	300	2009-05-10	18	-65	North America	Puerto Rico:Luquillo Experimental Forest Soil\, Puerto Rico
SRR3974390	NA	SAMN05422227	Illumina HiSeq 2000	300	2009-12-13	18	-65	North America	Puerto Rico:Luquillo Experimental Forest Soil\, Puerto Rico
SRR3975574	NA	SAMN05422177	Illumina HiSeq 2000	300	2009-12-13	18	-65	North America	Puerto Rico:Luquillo Experimental Forest Soil\, Puerto Rico
SRR3975575	NA	SAMN05422176	Illumina HiSeq 2000	300	2009-12-17	18	-65	North America	Puerto Rico:Luquillo Experimental Forest Soil\, Puerto Rico
SRR3975576	NA	SAMN05422196	Illumina HiSeq 2000	300	2009-12-17	18	-65	North America	Puerto Rico:Luquillo Experimental Forest Soil\, Puerto Rico
SRR3975577	NA	SAMN05421897	Illumina HiSeq 2000	300	2011-08-27	18	-65	North America	Puerto Rico:Luquillo Experimental Forest Soil\, Puerto Rico
SRR3977090	NA	SAMN05422174	Illumina HiSeq 2000	300	2011-09-15	38.88	-120.64	North America	USA:El Dorado National Forest\, Georgetown\, California\, USA
SRR3977097	NA	SAMN05422255	Illumina HiSeq 2000	300	2011-09-15	38.88	-120.64	North America	USA:El Dorado National Forest\, Georgetown\, California\, USA
SRR3977098	NA	SAMN05422255	Illumina HiSeq 2000	300	2011-09-15	38.88	-120.64	North America	USA:El Dorado National Forest\, Georgetown\, California\, USA
SRR3977124	NA	SAMN05422173	Illumina HiSeq 2000	300	2011-09-15	38.88	-120.64	North America	USA:El Dorado National Forest\, Georgetown\, California\, USA
SRR3977125	NA	SAMN05422173	Illumina HiSeq 2000	300	2011-09-15	38.88	-120.64	North America	USA:El Dorado National Forest\, Georgetown\, California\, USA
SRR3977135	NA	SAMN05422184	Illumina HiSeq 2000	300	2011-09-15	38.88	-120.64	North America	USA:El Dorado National Forest\, Georgetown\, California\, USA
SRR3977136	NA	SAMN05422184	Illumina HiSeq 2000	300	2011-09-15	38.88	-120.64	North America	USA:El Dorado National Forest\, Georgetown\, California\, USA
SRR3977137	NA	SAMN05422119	Illumina HiSeq 2000	300	2011-08-28	18	-65	North America	Puerto Rico:Luquillo Experimental Forest Soil\, Puerto Rico
SRR3977138	NA	SAMN05422118	Illumina HiSeq 2000	300	2011-08-27	18	-65	North America	Puerto Rico:Luquillo Experimental Forest Soil\, Puerto Rico
SRR3977139	NA	SAMN05421917	Illumina HiSeq 2000	300	2011-09-15	38.88	-120.64	North America	USA:El Dorado National Forest\, Georgetown\, California\, USA
SRR3977438	NA	SAMN05422159	Illumina HiSeq 2000	300	2011-09-15	38.88	-120.64	North America	USA:El Dorado National Forest\, Georgetown\, California\, USA
SRR3977439	NA	SAMN05422159	Illumina HiSeq 2000	300	2011-09-15	38.88	-120.64	North America	USA:El Dorado National Forest\, Georgetown\, California\, USA
SRR3978320	NA	SAMN05422265	Illumina HiSeq 2000	300	2011-09-15	38.88	-120.64	North America	USA:El Dorado National Forest\, Georgetown\, California\, USA
SRR3978321	NA	SAMN05422265	Illumina HiSeq 2000	300	2011-09-15	38.88	-120.64	North America	USA:El Dorado National Forest\, Georgetown\, California\, USA
SRR3978361	NA	SAMN05422167	Illumina HiSeq 2000	300	2011-09-15	38.88	-120.64	North America	USA:El Dorado National Forest\, Georgetown\, California\, USA
SRR3978390	NA	SAMN05422167	Illumina HiSeq 2000	300	2011-09-15	38.88	-120.64	North America	USA:El Dorado National Forest\, Georgetown\, California\, USA
SRR3979409	NA	SAMN05422172	Illumina HiSeq 2000	300	2011-09-15	38.88	-120.64	North America	USA:El Dorado National Forest\, Georgetown\, California\, USA
SRR3979410	NA	SAMN05422172	Illumina HiSeq 2000	300	2011-09-15	38.88	-120.64	North America	USA:El Dorado National Forest\, Georgetown\, California\, USA
SRR3979411	NA	SAMN05422197	Illumina HiSeq 2000	300	2011-09-15	38.88	-120.64	North America	USA:El Dorado National Forest\, Georgetown\, California\, USA
SRR3979412	NA	SAMN05422197	Illumina HiSeq 2000	300	2011-09-15	38.88	-120.64	North America	USA:El Dorado National Forest\, Georgetown\, California\, USA
SRR3979453	NA	SAMN05421694	Illumina HiSeq 2000	300	2011-09-15	38.88	-120.64	North America	USA: El Dorado National Forest\, Georgetown\, California
SRR3979454	NA	SAMN05421694	Illumina HiSeq 2000	300	2011-09-15	38.88	-120.64	North America	USA: El Dorado National Forest\, Georgetown\, California
SRR3979490	NA	SAMN05421898	Illumina HiSeq 2000	300	2011-09-15	38.88	-120.64	North America	USA:El Dorado National Forest\, Georgetown\, California\, USA
SRR3979491	NA	SAMN05421898	Illumina HiSeq 2000	300	2011-09-15	38.88	-120.64	North America	USA:El Dorado National Forest\, Georgetown\, California\, USA
SRR3979977	NA	SAMN05422116	Illumina HiSeq 2000	300	2011-09-15	38.88	-120.64	North America	USA:El Dorado National Forest\, Georgetown\, California\, USA
SRR3979978	NA	SAMN05422116	Illumina HiSeq 2000	300	2011-09-15	38.88	-120.64	North America	USA:El Dorado National Forest\, Georgetown\, California\, USA
SRR3981081	NA	SAMN05421695	Illumina HiSeq 2000	300	2011-09-15	38.88	-120.64	North America	USA:El Dorado National Forest\, Georgetown\, California\, USA
SRR3981082	NA	SAMN05421695	Illumina HiSeq 2000	300	2011-09-15	38.88	-120.64	North America	USA:El Dorado National Forest\, Georgetown\, California\, USA
SRR3981189	NA	SAMN05422126	Illumina HiSeq 2000	300	2011-09-15	38.88	-120.64	North America	USA:El Dorado National Forest\, Georgetown\, California\, USA
SRR3981190	NA	SAMN05422126	Illumina HiSeq 2000	300	2011-09-15	38.88	-120.64	North America	USA:El Dorado National Forest\, Georgetown\, California\, USA
SRR3982067	NA	SAMN05422109	Illumina HiSeq 2000	300	2011-09-15	38.88	-120.64	North America	USA:El Dorado National Forest\, Georgetown\, California\, USA
SRR3982068	NA	SAMN05422109	Illumina HiSeq 2000	300	2011-09-15	38.88	-120.64	North America	USA:El Dorado National Forest\, Georgetown\, California\, USA
SRR3982072	NA	SAMN05422131	Illumina HiSeq 2000	300	2011-08-11	35.913	-79.056	North America	USA:Chapel Hill\, North Carolina\, USA
SRR3982073	NA	SAMN05422162	Illumina HiSeq 2000	300	2011-08-11	35.913	-79.056	North America	USA:Chapel Hill\, North Carolina\, USA
SRR3982488	NA	SAMN05421562	Illumina HiSeq 2000	300	2011-08-11	35.913	-79.056	North America	USA:Chapel Hill\, North Carolina\, USA
SRR3983528	NA	SAMN05422068	Illumina HiSeq 2000	300	2011-08-11	35.913	-79.056	North America	USA:Chapel Hill\, North Carolina\, USA
SRR3983529	NA	SAMN05422124	Illumina HiSeq 2000	300	2011-07-30	44.2052	-122.128	North America	USA:Willamette National Forest\, Oregon\, USA
SRR3983531	NA	SAMN05422150	Illumina HiSeq 2000	300	2011-07-30	44.2052	-122.128	North America	USA:Willamette National Forest\, Oregon\, USA
SRR3983532	NA	SAMN05422157	Illumina HiSeq 2000	300	2011-08-11	35.913	-79.056	North America	USA:Chapel Hill\, North Carolina\, USA
SRR3984564	NA	SAMN05421702	Illumina HiSeq 2000	300	2011-07-30	44.2052	-122.128	North America	USA:Willamette National Forest\, Oregon\, USA
SRR3984565	NA	SAMN05421698	Illumina HiSeq 2000	300	2011-07-30	44.2052	-122.128	North America	USA:Willamette National Forest\, Oregon\, USA
SRR3989307	NA	SAMN05421617	Illumina HiSeq 2000	300	2013-03-27	39.53	-107.78	North America	USA:Rifle\, Colorado\, United States
SRR4030065	NA	SAMN05422193	Illumina HiSeq 2000	300	2008-01-01	39.55	-107.97	North America	USA:Rifle\,Colorado
SRR4030066	NA	SAMN05422193	Illumina HiSeq 2000	300	2008-01-01	39.55	-107.97	North America	USA:Rifle\,Colorado
SRR4030067	NA	SAMN05422105	Illumina HiSeq 2000	300	2008-01-01	39.55	-107.97	North America	USA:Rifle\,Colorado
SRR4030077	NA	SAMN05422184	Illumina HiSeq 2000	300	2011-09-15	38.88	-120.64	North America	USA:El Dorado National Forest\, Georgetown\, California\, USA
SRR4030078	NA	SAMN05422172	Illumina HiSeq 2000	300	2011-09-15	38.88	-120.64	North America	USA:El Dorado National Forest\, Georgetown\, California\, USA
SRR4030080	NA	SAMN05422255	Illumina HiSeq 2000	300	2011-09-15	38.88	-120.64	North America	USA:El Dorado National Forest\, Georgetown\, California\, USA
SRR4030081	NA	SAMN05422197	Illumina HiSeq 2000	300	2011-09-15	38.88	-120.64	North America	USA:El Dorado National Forest\, Georgetown\, California\, USA
SRR4030082	NA	SAMN05422174	Illumina HiSeq 2000	300	2011-09-15	38.88	-120.64	North America	USA:El Dorado National Forest\, Georgetown\, California\, USA
SRR4030084	NA	SAMN05422173	Illumina HiSeq 2000	300	2011-09-15	38.88	-120.64	North America	USA:El Dorado National Forest\, Georgetown\, California\, USA
SRR4030085	NA	SAMN05422159	Illumina HiSeq 2000	300	2011-09-15	38.88	-120.64	North America	USA:El Dorado National Forest\, Georgetown\, California\, USA
SRR4030086	NA	SAMN05422167	Illumina HiSeq 2000	300	2011-09-15	38.88	-120.64	North America	USA:El Dorado National Forest\, Georgetown\, California\, USA
SRR4030087	NA	SAMN05422109	Illumina HiSeq 2000	300	2011-09-15	38.88	-120.64	North America	USA:El Dorado National Forest\, Georgetown\, California\, USA
SRR4030088	NA	SAMN05421695	Illumina HiSeq 2000	300	2011-09-15	38.88	-120.64	North America	USA:El Dorado National Forest\, Georgetown\, California\, USA
SRR4030091	NA	SAMN05421917	Illumina HiSeq 2000	300	2011-09-15	38.88	-120.64	North America	USA:El Dorado National Forest\, Georgetown\, California\, USA
SRR4030096	NA	SAMN05422116	Illumina HiSeq 2000	300	2011-09-15	38.88	-120.64	North America	USA:El Dorado National Forest\, Georgetown\, California\, USA
SRR4030097	NA	SAMN05422126	Illumina HiSeq 2000	300	2011-09-15	38.88	-120.64	North America	USA:El Dorado National Forest\, Georgetown\, California\, USA
SRR4051812	NA	SAMN05422225	Illumina HiSeq 2500	502	2008-12-31	38.993	-123.067	North America	USA:Hopland\, California
SRR4249914	NA	SAMN05767916	Illumina HiSeq 2000	302	2014-11-28	45.68	-72	North America	Canada: St-Claude municipality\, Quebec
SRR4249915	NA	SAMN05767925	Illumina HiSeq 2000	302	2014-11-14	45.68	-72	North America	Canada: St-Claude municipality\, Quebec
SRR4249916	NA	SAMN05767926	Illumina HiSeq 2000	302	2014-11-14	45.68	-72	North America	Canada: St-Claude municipality\, Quebec
SRR4249917	NA	SAMN05767927	Illumina HiSeq 2000	302	2014-12-09	45.68	-72	North America	Canada: St-Claude municipality\, Quebec
SRR4249918	NA	SAMN05767928	Illumina HiSeq 2000	302	2014-12-09	45.68	-72	North America	Canada: St-Claude municipality\, Quebec
SRR4249919	NA	SAMN05767929	Illumina HiSeq 2000	302	2014-12-09	45.68	-72	North America	Canada: St-Claude municipality\, Quebec
SRR4249920	NA	SAMN05767930	Illumina HiSeq 2000	302	2014-12-09	45.68	-72	North America	Canada: St-Claude municipality\, Quebec
SRR4249921	NA	SAMN05767931	Illumina HiSeq 2000	302	2014-12-09	45.68	-72	North America	Canada: St-Claude municipality\, Quebec
SRR4249922	NA	SAMN05767932	Illumina HiSeq 2000	302	2014-12-09	45.68	-72	North America	Canada: St-Claude municipality\, Quebec
SRR4249923	NA	SAMN05767917	Illumina HiSeq 2000	302	2014-11-28	45.68	-72	North America	Canada: St-Claude municipality\, Quebec
SRR4249924	NA	SAMN05767918	Illumina HiSeq 2000	302	2014-11-28	45.68	-72	North America	Canada: St-Claude municipality\, Quebec
SRR4249925	NA	SAMN05767919	Illumina HiSeq 2000	302	2014-11-28	45.68	-72	North America	Canada: St-Claude municipality\, Quebec
SRR4249926	NA	SAMN05767920	Illumina HiSeq 2000	302	2014-11-28	45.68	-72	North America	Canada: St-Claude municipality\, Quebec
SRR4249927	NA	SAMN05767921	Illumina HiSeq 2000	302	2014-11-17	45.68	-72	North America	Canada: St-Claude municipality\, Quebec
SRR4249928	NA	SAMN05767922	Illumina HiSeq 2000	302	2014-11-17	45.68	-72	North America	Canada: St-Claude municipality\, Quebec
SRR4249929	NA	SAMN05767923	Illumina HiSeq 2000	302	2014-11-17	45.68	-72	North America	Canada: St-Claude municipality\, Quebec
SRR4249930	NA	SAMN05767924	Illumina HiSeq 2000	302	2014-11-14	45.68	-72	North America	Canada: St-Claude municipality\, Quebec
SRR4254072	0~15	SAMN05735297	Illumina HiSeq 2000	200	2014-04-01	31.58	119.95	Asia	China:Jiangsu Province
SRR4254075	0~15	SAMN05735300	Illumina HiSeq 2000	200	2014-04-01	31.58	119.98	Asia	China:Jiangsu Province
SRR4254076	0~15	SAMN05735301	Illumina HiSeq 2000	200	2014-04-01	31.58	119.99	Asia	China:Jiangsu Province
SRR5035371	NA	SAMN05991020	Illumina MiSeq	428	2014-10-01	50.8	8.812	Europe	Germany: Marburg
SRR5127900	NA	SAMN06114544	Illumina HiSeq 4000	302	2015-08-05	45.41	126.45	Asia	China
SRR5130478	NA	SAMN06114544	Illumina HiSeq 4000	302	2015-08-05	45.41	126.45	Asia	China
SRR5130604	NA	SAMN06114544	Illumina HiSeq 4000	302	2015-08-05	45.41	126.45	Asia	China
SRR5133178	NA	SAMN06092822	Illumina HiSeq 1500	297	2015-07-01	23.6193	116.872	Asia	China: Guangdong
SRR5133179	NA	SAMN06092823	Illumina HiSeq 1500	297	2015-07-01	23.621	116.872	Asia	China: Guangdong
SRR5152881	NA	SAMN06114544	Illumina HiSeq 4000	302	2015-08-05	45.41	126.45	Asia	China
SRR5152911	NA	SAMN06114544	Illumina HiSeq 4000	302	2015-08-05	45.41	126.45	Asia	China
SRR5152955	NA	SAMN06114544	Illumina HiSeq 4000	302	2015-08-05	45.41	126.45	Asia	China
SRR5153238	NA	SAMN06114544	Illumina HiSeq 4000	302	2015-08-05	45.41	126.45	Asia	China
SRR5177928	NA	SAMN06092825	Illumina HiSeq 1500	297	2015-07-01	23.6229	116.815	Asia	China: Guangdong
SRR5177929	NA	SAMN06092824	Illumina HiSeq 1500	297	2015-07-01	23.6246	116.812	Asia	China: Guangdong
SRR5204862	NA	SAMN06266446	Illumina HiSeq 2500	502	2014-09-03	39.7392	-123.631	North America	USA: California\, Angelo Coastal Reserve
SRR5204863	NA	SAMN06266446	Illumina HiSeq 2500	502	2014-09-03	39.7392	-123.631	North America	USA: California\, Angelo Coastal Reserve
SRR5205085	NA	SAMN06266388	Illumina HiSeq 2500	502	2014-09-19	39.7392	-123.631	North America	USA: California\, Angelo Coastal Reserve
SRR5205807	NA	SAMN06266477	Illumina HiSeq 2500	502	2014-09-19	39.7392	-123.631	North America	USA: California\, Angelo Coastal Reserve
SRR5205809	NA	SAMN06266478	Illumina HiSeq 2500	502	2014-09-27	39.7392	-123.631	North America	USA: California\, Angelo Coastal Reserve
SRR5205814	NA	SAMN06264649	Illumina HiSeq 2500	502	2014-09-27	39.7392	-123.631	North America	USA: California\, Angelo Coastal Reserve
SRR5205823	NA	SAMN06266479	Illumina HiSeq 2500	502	2014-09-27	39.7392	-123.631	North America	USA: California\, Angelo Coastal Reserve
SRR5206468	NA	SAMN06266454	Illumina HiSeq 2500	502	2014-09-27	39.7392	-123.631	North America	USA: California\, Angelo Coastal Reserve
SRR5207236	NA	SAMN06266481	Illumina HiSeq 2500	502	2014-09-27	39.7392	-123.631	North America	USA: California\, Angelo Coastal Reserve
SRR5207237	NA	SAMN06266455	Illumina HiSeq 2500	502	2014-09-27	39.7392	-123.631	North America	USA: California\, Angelo Coastal Reserve
SRR5207244	NA	SAMN06264648	Illumina HiSeq 2500	502	2014-09-27	39.7392	-123.631	North America	USA: California\, Angelo Coastal Reserve
SRR5207245	NA	SAMN06264883	Illumina HiSeq 2500	502	2014-09-27	39.7392	-123.631	North America	USA: California\, Angelo Coastal Reserve
SRR5207247	NA	SAMN06264634	Illumina HiSeq 2500	502	2014-09-29	39.7392	-123.631	North America	USA: California\, Angelo Coastal Reserve
SRR5207248	NA	SAMN06266336	Illumina HiSeq 2500	502	2014-09-29	39.7392	-123.631	North America	USA: California\, Angelo Coastal Reserve
SRR5207249	NA	SAMN06266482	Illumina HiSeq 2500	502	2014-09-29	39.7392	-123.631	North America	USA: California\, Angelo Coastal Reserve
SRR5207253	NA	SAMN06264633	Illumina HiSeq 2500	502	2014-09-29	39.7392	-123.631	North America	USA: California\, Angelo Coastal Reserve
SRR5207254	NA	SAMN06266492	Illumina HiSeq 2500	302	2014-12-10	45.54	-73.72	North America	Canada:Laval\, Canada
SRR5207302	NA	SAMN06266483	Illumina HiSeq 2500	502	2014-09-29	39.7392	-123.631	North America	USA: California\, Angelo Coastal Reserve
SRR5207341	NA	SAMN06266425	Illumina HiSeq 2500	302	2014-12-10	45.54	-73.72	North America	Canada:Laval\, Canada
SRR5207342	NA	SAMN06266329	Illumina HiSeq 2500	302	2014-12-10	45.54	-73.72	North America	Canada:Laval\, Canada
SRR5207343	NA	SAMN06267591	Illumina HiSeq 2500	302	2014-08-01	45.54	-73.72	North America	Canada:Laval\, Canada
SRR5207344	NA	SAMN06266462	Illumina HiSeq 2500	302	2014-08-01	45.54	-73.72	North America	Canada:Laval\, Canada
SRR5207563	NA	SAMN06267599	Illumina HiSeq 2500	302	2014-07-15	45.54	-73.72	North America	Canada:Laval\, Canada
SRR5207564	NA	SAMN06267597	Illumina HiSeq 2500	302	2014-09-07	45.54	-73.72	North America	Canada:Laval\, Canada
SRR5207565	NA	SAMN06267592	Illumina HiSeq 2500	302	2014-08-01	45.54	-73.72	North America	Canada:Laval\, Canada
SRR5207566	NA	SAMN06267594	Illumina HiSeq 2500	302	2014-08-20	45.54	-73.72	North America	Canada:Laval\, Canada
SRR5207567	NA	SAMN06267600	Illumina HiSeq 2500	302	2014-07-15	45.54	-73.72	North America	Canada:Laval\, Canada
SRR5207568	NA	SAMN06267598	Illumina HiSeq 2500	302	2014-09-07	45.54	-73.72	North America	Canada:Laval\, Canada
SRR5207569	NA	SAMN06267595	Illumina HiSeq 2500	302	2014-08-20	45.54	-73.72	North America	Canada:Laval\, Canada
SRR5207570	NA	SAMN06267596	Illumina HiSeq 2500	302	2014-09-07	45.54	-73.72	North America	Canada:Laval\, Canada
SRR5207571	NA	SAMN06267593	Illumina HiSeq 2500	302	2014-08-20	45.54	-73.72	North America	Canada:Laval\, Canada
SRR5207573	NA	SAMN06267601	Illumina HiSeq 2500	302	2014-07-15	45.54	-73.72	North America	Canada:Laval\, Canada
SRR5207580	NA	SAMN06267602	Illumina HiSeq 2500	302	2014-09-23	45.54	-73.72	North America	Canada:Laval\, Canada
SRR5207629	NA	SAMN06267603	Illumina HiSeq 2500	302	2014-09-23	45.54	-73.72	North America	Canada:Laval\, Canada
SRR5209942	NA	SAMN06264492	Illumina HiSeq 2500	302	2014-07-11	37.4968	-122.133	North America	USA:South San Francisco\, USA
SRR5209943	NA	SAMN06265041	Illumina HiSeq 2500	302	2014-07-11	37.4969	-122.133	North America	USA:South San Francisco\, USA
SRR5209944	NA	SAMN06266236	Illumina HiSeq 2500	302	2014-07-11	37.4969	-122.133	North America	USA: South San Francisco\, California
SRR5209945	NA	SAMN06266229	Illumina HiSeq 2500	302	2014-07-11	37.4961	-122.133	North America	USA:South San Francisco\, USA
SRR5209946	NA	SAMN06264691	Illumina HiSeq 2500	302	2014-07-11	37.4968	-122.133	North America	USA: South San Francisco\, California
SRR5210208	NA	SAMN06266230	Illumina HiSeq 2500	302	2014-07-11	37.4965	-122.133	North America	USA:South San Francisco\, USA
SRR5210210	NA	SAMN06266272	Illumina HiSeq 2500	302	2015-03-10	37.4958	-122.133	North America	USA:South San Francisco\, USA
SRR5210212	NA	SAMN06265055	Illumina HiSeq 2500	302	2014-07-11	37.496	-122.133	North America	USA:South San Francisco\, USA
SRR5210213	NA	SAMN06264490	Illumina HiSeq 2500	302	2015-03-10	37.4958	-122.133	North America	USA:South San Francisco\, USA
SRR5210214	NA	SAMN06265038	Illumina HiSeq 2500	302	2014-07-11	37.4962	-122.133	North America	USA:South San Francisco\, USA
SRR5210316	NA	SAMN06266277	Illumina HiSeq 2500	302	2014-07-11	37.4965	-122.133	North America	USA:South San Francisco\, USA
SRR5210466	NA	SAMN06266280	Illumina HiSeq 2500	302	2014-07-17	37.4971	-122.129	North America	USA:South San Francisco\, USA
SRR5210468	NA	SAMN06266281	Illumina HiSeq 2500	302	2014-07-17	37.4973	-122.129	North America	USA:South San Francisco\, USA
SRR5210469	NA	SAMN06264687	Illumina HiSeq 2500	302	2014-07-17	37.4972	-122.129	North America	USA:South San Francisco\, USA
SRR5210470	NA	SAMN06266278	Illumina HiSeq 2500	302	2014-07-11	37.4965	-122.133	North America	USA:South San Francisco\, USA
SRR5213075	NA	SAMN06267083	Illumina HiSeq 2500	302	2015-07-13	39.7181	-123.653	North America	USA: Angelo Coastal Reserve\, California
SRR5213076	NA	SAMN06267082	Illumina HiSeq 2500	302	2015-07-13	39.7181	-123.653	North America	USA: Angelo Coastal Reserve\, California
SRR5213078	NA	SAMN06267079	Illumina HiSeq 2500	302	2015-07-13	39.7181	-123.653	North America	USA: Angelo Coastal Reserve\, California
SRR5213079	NA	SAMN06267081	Illumina HiSeq 2500	302	2015-07-13	39.7181	-123.653	North America	USA: Angelo Coastal Reserve\, California
SRR5213080	NA	SAMN06267080	Illumina HiSeq 2500	302	2015-07-13	39.7181	-123.653	North America	USA: Angelo Coastal Reserve\, California
SRR5213082	NA	SAMN06267084	Illumina HiSeq 2500	302	2015-07-13	39.7181	-123.653	North America	USA: Angelo Coastal Reserve\, California
SRR5213083	NA	SAMN06267086	Illumina HiSeq 2500	302	2015-07-13	39.7181	-123.653	North America	USA: Angelo Coastal Reserve\, California
SRR5213592	NA	SAMN06267094	Illumina HiSeq 2500	302	2015-07-13	39.7181	-123.653	North America	USA: Angelo Coastal Reserve\, California
SRR5213593	NA	SAMN06267087	Illumina HiSeq 2500	302	2015-07-13	39.7181	-123.653	North America	USA: Angelo Coastal Reserve\, California
SRR5213594	NA	SAMN06267101	Illumina HiSeq 2500	302	2015-07-13	39.7181	-123.653	North America	USA: Angelo Coastal Reserve\, California
[truncated: 981 more rows]

## Sheet: Table S3
Table S3. Defined criteria of four cobamide biosynthesis categories
Classification	Criteria
Very-Likely Producer	23/23 aerobic steps or 25/25 anaerobic steps
Likely Producer	≥4/5 tetrapyrrole precursor biosynthesis steps and (either≥90% anaerobic steps or ≥90% aerobic steps)
Possible Producer	≥16/23 aerobic steps and ≥6/10 aerobic corrin ring biosynthesis steps; or ≥18/25 anaerobic steps and ≥9/12 anaerobic corrin ring biosynthesis steps; or ≥16/21 (tetrapyrrole precursor + corrin ring + end biosynthesis steps) for aerobic steps; or ≥18/23 (tetrapyrrole precursor + corrin ring + end biosynthesis steps) for anaerobic steps
Non-Producer	not any of the producer categories

## Sheet: Table S4
Table S4. Identification of cobamide producer for MAGs recovered from marine samples
MAG ID	Aerobic pathway	Anaerobic pathway	Category	Producer
ERR1701760_bin.023	Non-Producer	Non-Producer	Non-Producer	FALSE
ERR1726523_bin.002	Non-Producer	Non-Producer	Non-Producer	FALSE
ERR1726523_bin.031	Non-Producer	Non-Producer	Non-Producer	FALSE
ERR1726523_bin.040	Likey producer	Likey producer	Likey producer	TRUE
ERR1726523_bin.053	Likey producer	Possible producer	Likey producer	TRUE
ERR1726523_bin.062	Possible producer	Likey producer	Likey producer	TRUE
ERR1726539_bin.001	Non-Producer	Non-Producer	Non-Producer	FALSE
ERR1726541_bin.005	Possible producer	Possible producer	Possible producer	TRUE
ERR1726541_bin.006	Non-Producer	Non-Producer	Non-Producer	FALSE
ERR1726541_bin.007	Very-Likely producer	Likey producer	Very-Likely producer	TRUE
ERR1726541_bin.008	Non-Producer	Non-Producer	Non-Producer	FALSE
ERR1726541_bin.010	Possible producer	Possible producer	Possible producer	TRUE
ERR1726541_bin.011	Possible producer	Likey producer	Likey producer	TRUE
ERR1726541_bin.014	Non-Producer	Non-Producer	Non-Producer	FALSE
ERR1726542_bin.002	Very-Likely producer	Likey producer	Very-Likely producer	TRUE
ERR1726549_bin.003	Non-Producer	Non-Producer	Non-Producer	FALSE
ERR1726549_bin.005	Likey producer	Likey producer	Likey producer	TRUE
ERR1726549_bin.010	Non-Producer	Non-Producer	Non-Producer	FALSE
ERR1726549_bin.012	Non-Producer	Non-Producer	Non-Producer	FALSE
ERR1726549_bin.019	Non-Producer	Possible producer	Possible producer	TRUE
ERR1726549_bin.025	Non-Producer	Non-Producer	Non-Producer	FALSE
ERR1726556_bin.021	Non-Producer	Non-Producer	Non-Producer	FALSE
ERR1726558_bin.010	Non-Producer	Non-Producer	Non-Producer	FALSE
ERR1726564_bin.004	Non-Producer	Non-Producer	Non-Producer	FALSE
ERR1726564_bin.022	Possible producer	Possible producer	Possible producer	TRUE
ERR1726564_bin.023	Non-Producer	Non-Producer	Non-Producer	FALSE
ERR1726564_bin.026	Non-Producer	Non-Producer	Non-Producer	FALSE
ERR1726564_bin.057	Non-Producer	Non-Producer	Non-Producer	FALSE
ERR1726567_bin.009	Non-Producer	Non-Producer	Non-Producer	FALSE
ERR1726567_bin.042	Possible producer	Possible producer	Possible producer	TRUE
ERR1726569_bin.028	Possible producer	Possible producer	Possible producer	TRUE
ERR1726569_bin.039	Non-Producer	Possible producer	Possible producer	TRUE
ERR1726569_bin.044	Non-Producer	Non-Producer	Non-Producer	FALSE
ERR1726569_bin.048	Non-Producer	Non-Producer	Non-Producer	FALSE
ERR1726570_bin.004	Non-Producer	Non-Producer	Non-Producer	FALSE
ERR1726572_bin.044	Non-Producer	Non-Producer	Non-Producer	FALSE
ERR1726572_bin.047	Non-Producer	Non-Producer	Non-Producer	FALSE
ERR1726572_bin.050	Non-Producer	Possible producer	Possible producer	TRUE
ERR1726572_bin.059	Non-Producer	Possible producer	Possible producer	TRUE
ERR1726572_bin.063	Very-Likely producer	Likey producer	Very-Likely producer	TRUE
ERR1726572_bin.080	Likey producer	Likey producer	Likey producer	TRUE
ERR1726572_bin.115	Non-Producer	Non-Producer	Non-Producer	FALSE
ERR1726576_bin.010	Likey producer	Possible producer	Likey producer	TRUE
ERR1726576_bin.024	Non-Producer	Possible producer	Possible producer	TRUE
ERR1726589_bin.003	Possible producer	Non-Producer	Possible producer	TRUE
ERR1726589_bin.007	Possible producer	Non-Producer	Possible producer	TRUE
ERR1726590_bin.001	Likey producer	Likey producer	Likey producer	TRUE
ERR1726596_bin.008	Non-Producer	Non-Producer	Non-Producer	FALSE
ERR1726597_bin.013	Very-Likely producer	Very-likey	Very-Likely producer	TRUE
ERR1726597_bin.026	Possible producer	Possible producer	Possible producer	TRUE
ERR1726597_bin.039	Non-Producer	Non-Producer	Non-Producer	FALSE
ERR1726597_bin.040	Non-Producer	Non-Producer	Non-Producer	FALSE
ERR1726597_bin.042	Possible producer	Possible producer	Possible producer	TRUE
ERR1726611_bin.005	Non-Producer	Non-Producer	Non-Producer	FALSE
ERR1726617_bin.001	Non-Producer	Non-Producer	Non-Producer	FALSE
ERR1726628_bin.007	Likey producer	Likey producer	Likey producer	TRUE
ERR1726631_bin.007	Non-Producer	Non-Producer	Non-Producer	FALSE
ERR1726631_bin.013	Non-Producer	Non-Producer	Non-Producer	FALSE
ERR1726638_bin.002	Non-Producer	Non-Producer	Non-Producer	FALSE
ERR1726640_bin.001	Likey producer	Likey producer	Likey producer	TRUE
ERR1726645_bin.027	Non-Producer	Non-Producer	Non-Producer	FALSE
ERR1726645_bin.033	Non-Producer	Non-Producer	Non-Producer	FALSE
ERR1726645_bin.036	Non-Producer	Possible producer	Possible producer	TRUE
ERR1726645_bin.048	Non-Producer	Non-Producer	Non-Producer	FALSE
ERR1726645_bin.052	Non-Producer	Possible producer	Possible producer	TRUE
ERR1726645_bin.069	Non-Producer	Non-Producer	Non-Producer	FALSE
ERR1726665_bin.004	Very-Likely producer	Possible producer	Very-Likely producer	TRUE
ERR1726667_bin.018	Non-Producer	Non-Producer	Non-Producer	FALSE
ERR1726671_bin.018	Non-Producer	Non-Producer	Non-Producer	FALSE
ERR1726676_bin.003	Possible producer	Possible producer	Possible producer	TRUE
ERR1726676_bin.004	Non-Producer	Possible producer	Possible producer	TRUE
ERR1726676_bin.005	Possible producer	Non-Producer	Possible producer	TRUE
ERR1726676_bin.007	Possible producer	Non-Producer	Possible producer	TRUE
ERR1726676_bin.009	Likey producer	Possible producer	Likey producer	TRUE
ERR1726676_bin.013	Non-Producer	Possible producer	Possible producer	TRUE
ERR1726676_bin.015	Non-Producer	Possible producer	Possible producer	TRUE
ERR1726676_bin.018	Non-Producer	Non-Producer	Non-Producer	FALSE
ERR1726676_bin.021	Possible producer	Possible producer	Possible producer	TRUE
ERR1726676_bin.024	Very-Likely producer	Possible producer	Very-Likely producer	TRUE
ERR1726676_bin.026	Possible producer	Non-Producer	Possible producer	TRUE
ERR1726676_bin.028	Non-Producer	Possible producer	Possible producer	TRUE
ERR1726676_bin.032	Non-Producer	Non-Producer	Non-Producer	FALSE
ERR1726683_bin.002	Non-Producer	Non-Producer	Non-Producer	FALSE
ERR1726683_bin.008	Possible producer	Possible producer	Possible producer	TRUE
ERR1726683_bin.009	Very-Likely producer	Likey producer	Very-Likely producer	TRUE
ERR1726685_bin.007	Non-Producer	Non-Producer	Non-Producer	FALSE
ERR1726685_bin.028	Non-Producer	Non-Producer	Non-Producer	FALSE
ERR1726685_bin.033	Non-Producer	Non-Producer	Non-Producer	FALSE
ERR1726685_bin.034	Possible producer	Possible producer	Possible producer	TRUE
ERR1726685_bin.042	Non-Producer	Possible producer	Possible producer	TRUE
ERR1726697_bin.002	Likey producer	Likey producer	Likey producer	TRUE
ERR1726697_bin.009	Likey producer	Possible producer	Likey producer	TRUE
ERR1726699_bin.012	Non-Producer	Possible producer	Possible producer	TRUE
ERR1726701_bin.056	Non-Producer	Non-Producer	Non-Producer	FALSE
ERR1726707_bin.012	Non-Producer	Non-Producer	Non-Producer	FALSE
ERR1726707_bin.033	Possible producer	Likey producer	Likey producer	TRUE
ERR1726719_bin.060	Possible producer	Possible producer	Possible producer	TRUE
ERR1726719_bin.165	Non-Producer	Non-Producer	Non-Producer	FALSE
ERR1726725_bin.023	Possible producer	Possible producer	Possible producer	TRUE
ERR1726725_bin.025	Non-Producer	Non-Producer	Non-Producer	FALSE
ERR1726725_bin.029	Non-Producer	Non-Producer	Non-Producer	FALSE
ERR1726725_bin.044	Non-Producer	Non-Producer	Non-Producer	FALSE
ERR1726725_bin.060	Non-Producer	Non-Producer	Non-Producer	FALSE
ERR1726728_bin.001	Likey producer	Likey producer	Likey producer	TRUE
ERR1726730_bin.014	Non-Producer	Possible producer	Possible producer	TRUE
ERR1726730_bin.046	Non-Producer	Possible producer	Possible producer	TRUE
ERR1726733_bin.016	Non-Producer	Non-Producer	Non-Producer	FALSE
ERR1726735_bin.001	Possible producer	Likey producer	Likey producer	TRUE
ERR1726735_bin.002	Non-Producer	Non-Producer	Non-Producer	FALSE
ERR1726735_bin.003	Non-Producer	Non-Producer	Non-Producer	FALSE
ERR1726735_bin.004	Non-Producer	Non-Producer	Non-Producer	FALSE
ERR1726735_bin.005	Very-Likely producer	Likey producer	Very-Likely producer	TRUE
ERR1726735_bin.009	Possible producer	Possible producer	Possible producer	TRUE
ERR1726735_bin.010	Possible producer	Possible producer	Possible producer	TRUE
ERR1726735_bin.014	Likey producer	Likey producer	Likey producer	TRUE
ERR1726742_bin.011	Very-Likely producer	Likey producer	Very-Likely producer	TRUE
ERR1726749_bin.020	Non-Producer	Non-Producer	Non-Producer	FALSE
ERR1726749_bin.047	Non-Producer	Non-Producer	Non-Producer	FALSE
ERR1726760_bin.004	Non-Producer	Non-Producer	Non-Producer	FALSE
ERR1726761_bin.001	Non-Producer	Non-Producer	Non-Producer	FALSE
ERR1726761_bin.019	Possible producer	Likey producer	Likey producer	TRUE
ERR1726761_bin.089	Non-Producer	Non-Producer	Non-Producer	FALSE
ERR1726771_bin.007	Non-Producer	Non-Producer	Non-Producer	FALSE
ERR1726784_bin.002	Non-Producer	Non-Producer	Non-Producer	FALSE
ERR1726784_bin.003	Non-Producer	Non-Producer	Non-Producer	FALSE
ERR1726784_bin.004	Non-Producer	Non-Producer	Non-Producer	FALSE
ERR1726784_bin.005	Non-Producer	Non-Producer	Non-Producer	FALSE
ERR1726784_bin.008	Possible producer	Likey producer	Likey producer	TRUE
ERR1726784_bin.017	Non-Producer	Non-Producer	Non-Producer	FALSE
ERR1726790_bin.007	Very-Likely producer	Possible producer	Very-Likely producer	TRUE
ERR1726790_bin.014	Very-Likely producer	Likey producer	Very-Likely producer	TRUE
ERR1726790_bin.018	Likey producer	Likey producer	Likey producer	TRUE
ERR1726790_bin.044	Very-Likely producer	Likey producer	Very-Likely producer	TRUE
ERR1726790_bin.046	Possible producer	Possible producer	Possible producer	TRUE
ERR1726805_bin.008	Possible producer	Non-Producer	Possible producer	TRUE
ERR1726812_bin.012	Very-Likely producer	Likey producer	Very-Likely producer	TRUE
ERR1726813_bin.002	Non-Producer	Non-Producer	Non-Producer	FALSE
ERR1726816_bin.003	Possible producer	Possible producer	Possible producer	TRUE
ERR1726816_bin.011	Likey producer	Likey producer	Likey producer	TRUE
ERR1726819_bin.005	Possible producer	Likey producer	Likey producer	TRUE
ERR1726819_bin.007	Likey producer	Likey producer	Likey producer	TRUE
ERR1726820_bin.001	Likey producer	Likey producer	Likey producer	TRUE
ERR1726823_bin.001	Likey producer	Likey producer	Likey producer	TRUE
ERR1726828_bin.003	Non-Producer	Non-Producer	Non-Producer	FALSE
ERR1726832_bin.002	Non-Producer	Possible producer	Possible producer	TRUE
ERR1726832_bin.006	Non-Producer	Non-Producer	Non-Producer	FALSE
ERR1726832_bin.014	Non-Producer	Non-Producer	Non-Producer	FALSE
ERR1726832_bin.018	Possible producer	Likey producer	Likey producer	TRUE
ERR1726832_bin.021	Very-Likely producer	Possible producer	Very-Likely producer	TRUE
ERR1726832_bin.024	Non-Producer	Possible producer	Possible producer	TRUE
ERR1726832_bin.030	Non-Producer	Non-Producer	Non-Producer	FALSE
ERR1726832_bin.035	Non-Producer	Possible producer	Possible producer	TRUE
ERR1726835_bin.009	Non-Producer	Non-Producer	Non-Producer	FALSE
ERR1726835_bin.014	Possible producer	Possible producer	Possible producer	TRUE
ERR1726835_bin.016	Non-Producer	Possible producer	Possible producer	TRUE
ERR1726835_bin.024	Non-Producer	Non-Producer	Non-Producer	FALSE
ERR1726835_bin.029	Non-Producer	Non-Producer	Non-Producer	FALSE
ERR1726835_bin.035	Non-Producer	Non-Producer	Non-Producer	FALSE
ERR1726835_bin.074	Non-Producer	Non-Producer	Non-Producer	FALSE
ERR1726846_bin.003	Non-Producer	Non-Producer	Non-Producer	FALSE
ERR1726851_bin.003	Possible producer	Possible producer	Possible producer	TRUE
ERR1726851_bin.006	Non-Producer	Possible producer	Possible producer	TRUE
ERR1726853_bin.005	Likey producer	Likey producer	Likey producer	TRUE
ERR1726854_bin.002	Likey producer	Likey producer	Likey producer	TRUE
ERR1726854_bin.004	Likey producer	Likey producer	Likey producer	TRUE
ERR1726854_bin.009	Likey producer	Possible producer	Likey producer	TRUE
ERR1726856_bin.002	Non-Producer	Non-Producer	Non-Producer	FALSE
ERR1726858_bin.003	Possible producer	Possible producer	Possible producer	TRUE
ERR1726858_bin.013	Non-Producer	Non-Producer	Non-Producer	FALSE
ERR1726858_bin.042	Non-Producer	Non-Producer	Non-Producer	FALSE
ERR1726858_bin.054	Non-Producer	Possible producer	Possible producer	TRUE
ERR1726861_bin.009	Non-Producer	Possible producer	Possible producer	TRUE
ERR1726863_bin.003	Non-Producer	Non-Producer	Non-Producer	FALSE
ERR1726863_bin.005	Possible producer	Possible producer	Possible producer	TRUE
ERR1726863_bin.009	Possible producer	Likey producer	Likey producer	TRUE
ERR1726863_bin.012	Non-Producer	Non-Producer	Non-Producer	FALSE
ERR1726863_bin.017	Possible producer	Possible producer	Possible producer	TRUE
ERR1726863_bin.018	Possible producer	Possible producer	Possible producer	TRUE
ERR1726863_bin.020	Non-Producer	Possible producer	Possible producer	TRUE
ERR1726863_bin.022	Possible producer	Very-likey	Very-Likely producer	TRUE
ERR1726863_bin.025	Non-Producer	Possible producer	Possible producer	TRUE
ERR1726863_bin.027	Non-Producer	Possible producer	Possible producer	TRUE
ERR1726863_bin.028	Non-Producer	Possible producer	Possible producer	TRUE
ERR1726863_bin.030	Non-Producer	Non-Producer	Non-Producer	FALSE
ERR1726863_bin.031	Non-Producer	Possible producer	Possible producer	TRUE
ERR1726863_bin.032	Non-Producer	Possible producer	Possible producer	TRUE
ERR1726863_bin.041	Non-Producer	Non-Producer	Non-Producer	FALSE
ERR1726863_bin.043	Non-Producer	Non-Producer	Non-Producer	FALSE
ERR1726863_bin.054	Non-Producer	Non-Producer	Non-Producer	FALSE
ERR1726863_bin.055	Possible producer	Possible producer	Possible producer	TRUE
ERR1726864_bin.007	Non-Producer	Possible producer	Possible producer	TRUE
ERR1726864_bin.011	Likey producer	Possible producer	Likey producer	TRUE
ERR1726864_bin.017	Non-Producer	Non-Producer	Non-Producer	FALSE
ERR1726864_bin.019	Non-Producer	Possible producer	Possible producer	TRUE
ERR1726866_bin.054	Non-Producer	Non-Producer	Non-Producer	FALSE
ERR1726869_bin.003	Non-Producer	Non-Producer	Non-Producer	FALSE
ERR1726884_bin.029	Possible producer	Possible producer	Possible producer	TRUE
ERR1726886_bin.002	Non-Producer	Non-Producer	Non-Producer	FALSE
ERR1726886_bin.004	Non-Producer	Possible producer	Possible producer	TRUE
ERR1726886_bin.007	Likey producer	Possible producer	Likey producer	TRUE
ERR1726886_bin.009	Non-Producer	Non-Producer	Non-Producer	FALSE
ERR1726895_bin.006	Very-Likely producer	Possible producer	Very-Likely producer	TRUE
[truncated: 8,156 more rows]

## Sheet: Table S5
Table S5. Identification of cobamide producer for MAGs recovered from soil samples
[truncated: 3,185 more rows]

[truncated: 7 more sheets: Table S6, Table S7, Table S8, Table S9, Table S10, Table S11, Table S12]
